# Supplementary material for: Comparison of freeze-thaw and sonication cycle-based methods for extracting AMR-associated metabolites from Staphylococcus aureus
Source: Front Microbiol. 2023 Apr 27;14:1152162. doi: 10.3389/fmicb.2023.1152162 (PMC10174324; doi:10.3389/fmicb.2023.1152162)
Supplement: Supplementary file 1 [file Table_1.XLSX]

## Sheet: FTC
S.No.	Compounds Name	m/z (mean)	Retention time (min) (mean)	Staph_FT_R1	Staph_FT_R2	Staph_FT_R3	Staph_FT_R4	Staph_FT_R5	Staph_FT_R6	Average	SD
1	1-(Carboxymethyl)Cyclohexanecarboxylic Acid	169.086	8.57083	518.322	485.062	485.726	507.993	526.104	509.476	505.447	16.8503
2	1-Aminocyclopropanecarboxylate	102.055	0.722683	729.109	683.618	605.979	607.109	642.507	277.163	653.664	52.8084
3	1-Phenyl-2-Butanone	166.123	8.74813	425.084	406.153	430.071	422.88	432.576	426.24	423.834	9.34017
4	DEOXYURIDINEMONOPHOSPHATE	307.034	1.37915	425.845	286.967	387.611	403.467	351.601	700.906	371.098	54.2583
5	2-Methyl-S-Benzothiazole	182.009	9.60557	691.706	713.907	709.723	711.336	677.825	617.766	687.044	36.694
6	2-Naphthalenesulfonic Acid	207.012	7.35583	1131.01	734.211	955.043	846.836	1286.71	504.874	990.762	220.831
7	3-Hydroxyphenylacetic Acid	151.04	0.613933	401.892	326.699	330.064	389.733	375.376	339.349	360.519	32.5743
8	3-Methyladenine	172.06	1.16515	624.701	719.097	636.683	679.469	711.929	634.211	667.681	41.6386
9	3-Phosphoglyceric Acid	184.986	0.819267	484.981	625.769	502.677	442.187	543.082	699.611	549.718	96.1898
10	3-Tert-Butyladipic Acid	201.113	8.8299	600.307	1622.27	773.368	702.643	754.164	804.366	726.97	79.8716
11	4-Deoxytetronic Acid	171.066	1.79398	688.033	572.025	548.323	581.272	502.121	475.655	561.238	74.2706
12	6-Carboxyhexanoate	159.066	6.79602	171.204	322.123	196.229	188.795	209.308	226.558	198.419	20.907
13	Ab-Chminaca Metabolite M6	431.195	11.041	2489.62	2642.89	2235.92	2497.05	2497.61	2437.8	2466.82	132.319
14	Abietic Acid	301.217	0.554883	192.187	267.3	306.129	377.198	188.864	156.058	247.956	84.2724
15	Adenine	134.047	1.14517	1509.95	825.94	862.673	1029.15	1016.43	932.898	933.418	90.294
16	Adenosine	268.104	3.81687	685.975	785.212	497.119	900.424	573.202	520.362	693.035	154.703
17	Adenosine Monophosphate	348.07	1.16515	651.501	738.62	599.635	661.837	808.285	1950.84	691.976	81.8184
18	Alanine	122.081	0.664033	366.434	219.265	195.6	289.595	328.16	120.764	279.811	71.9274
19	Aldosterone	343.186	0.696133	1790.28	2100.73	3155.43	3030.56	21.1298	69.8161	2519.25	676.443
20	Alloisoleucine	176.093	2.76687	27532.8	19208.9	16671	16805.1	26124.2	17033.1	20562.5	4961.22
21	Alpha-Lactose	387.115	0.819267	1705.65	3235.92	1241.5	2128.99	1032.23	2414.72	2145.36	753.733
22	Arachidate	311.296	0.495817	1573.62	1308.17	1323.41	1323.03	0	44.3717	1382.06	127.908
23	Aspartate	132.03	0.7013	2298.6	2300.08	2015.1	1968.63	2129.31	1678.42	2142.34	154.784
24	Aspartic Acid	134.045	0.69355	1300.35	1165.06	1007.18	1047.55	1062.18	863.139	1116.47	118.126
25	Azelaic Acid	187.098	8.41688	3458.56	9892.75	4188.18	4112.56	3933.39	4783.19	4095.18	477.957
26	Azelate	153.091	8.33445	441.949	444.598	417.79	426.527	403.257	429.231	427.225	15.4052
27	Benzophenone	183.08	9.5464	1136.76	1077.44	997.016	1060.78	1038.46	896.749	1062.09	51.4915
28	Betaine	118.086	0.751517	129015	132777	115454	122236	125598	98416.3	125016	6628.07
29	Bmpea	168.138	9.3097	1453.42	1435.11	1455.13	1455.74	1413.28	1456.65	1444.89	17.4833
30	Carnitine	162.113	6.1151	22538.2	16021.7	12938	14927.2	17356	4194.74	16756.2	3614.37
31	Carvone	151.112	9.3097	771.955	787.73	792.044	797.435	793.854	734.612	779.605	23.7679
32	Citrate	215.016	1.54873	398.211	266.885	218.539	308.104	208.079	199.831	279.963	77.2751
33	Citroflex A-4	403.233	10.6379	1930.17	1889.61	2083.53	2097.89	2204.48	2019.47	2037.53	116.073
34	Cortisol 21-Acetate	446.254	9.39855	243.67	367.863	1373.4	776.393	1275.38	1081.6	1126.69	263.131
35	Dibutyl Maleate	251.125	9.84242	3661.61	3654.03	3834.46	3873.23	3750.43	3193.71	3661.24	245.575
36	Dihydrosphingosine	302.305	0.696133	3483.73	2476.86	2451.88	2773.59	12.5144	1415.85	2520.38	744.772
37	Dipentyl Phthalate	329.172	10.7856	2729.11	2606.41	2658.78	2512.5	2505.12	2630.28	2607.03	86.5368
38	Diphenylamine	170.096	9.66465	1670.5	1764.37	1880.58	1821.24	1726.24	1528.42	1731.89	123.57
39	Elaidate	281.249	0.525367	9632.97	11134.6	7736.09	9157.59	1409.55	10594.6	9651.18	1323.08
40	Erucate	337.311	0.495817	1159.48	1240.56	861.004	1157.67	0	199.677	1104.68	166.986
41	Ethyl Paraben	167.07	9.78307	1121.15	1115.55	1158.73	1076.3	1129.93	961.027	1120.33	29.7023
42	Fipronil	434.932	9.74493	189.837	292.016	256.599	297.584	669.02	227.427	252.692	45.1831
43	Fucose	199.038	1.79398	226.019	131.508	58.0359	1045.43	9.24039	14471.5	3968.6	7013.92
44	Glucose	217.012	1.29267	757.863	741.114	1047.83	1183.15	382.538	479.077	765.262	310.964
45	Glutamate	192.024	6.86617	1007.89	700.207	595.234	605.597	574.769	393.009	646.117	203.564
46	Glutamic Acid	146.046	6.86563	16179	9642.98	8645.93	9437.75	8637.51	4919.63	9577.13	3661.98
47	Glutamine	145.062	6.57063	1840.89	1327.91	1201.25	1247.32	1038.62	93.3117	1331.2	303.858
48	Glyceraldehyde	89.0242	1.29267	8454.38	7395.31	9853.93	12458.1	7585.55	12236.9	8322.29	1120.34
49	Glyceric Acid	105.019	1.79398	492.312	254.8	203.349	329.625	207.898	179.153	277.856	117.806
50	Glycerophosphocholine	258.11	6.8083	606.174	396.437	336.83	396.206	428.826	139.603	339.58	116.622
51	Guanine	190.013	1.78927	1254.51	729.896	746.1	943.043	1468.06	727.988	880.308	227.927
52	Heptadecanoate	563.504	0.4895	710.113	818.341	659.865	284.221	0	0	618.135	232.223
53	Hexazinone	270.192	5.14477	200.509	135.381	94.6307	136.55	106.569	110.815	137.965	37.5607
54	Homoserine	118.051	5.9815	249.012	151.544	156.837	208.837	211.796	161.478	189.917	39.2542
55	Hydrochlorothiazide	360.978	0.51915	2042.65	954.692	568.513	1413.66	25.5084	312.428	1244.88	634.196
56	Lactic Acid	89.0243	1.26142	1281.01	1194.47	1320.23	1357.94	1363.68	1551.82	1344.86	118.876
57	Leucine	132.102	2.61037	956.739	720.481	545.438	721.46	560.59	919.742	737.408	173.211
58	Linoleate	279.233	0.525367	5767.36	5305.03	4133.3	4725.39	9417.13	6003.74	5186.97	765.048
59	Lysine	147.113	0.57525	230.058	159.455	145.441	153.282	126.892	222.557	172.948	42.8233
60	Mag	379.282	10.0492	8519.27	8727.18	8952.08	8789.98	8789.23	8119.62	8649.56	294.817
61	Maleic Acid	115.004	0.732183	481.383	401.131	326.548	429.703	321.987	210.634	361.898	96.0592
62	Malic Acid	269.048	6.45293	1154.51	882.049	847.208	942.092	1150.27	2490.79	995.226	147.438
63	Maltose	381.079	6.16998	6106.57	1642.76	2939.58	3317.01	3290.01	1337.86	2505.45	944.74
64	Methyl 2-[(2-Methoxy-2-Oxoethyl)Amino]Acetate	162.076	1.78477	663.065	738.782	669.629	669.089	657.571	1211.87	679.627	33.4331
65	Methyl Jasmonate	487.244	0.51915	3218.3	3052.86	4085.45	4106.17	6206.32	991.026	3090.76	1269.55
66	Methylmalonate	117.019	2.08603	344.387	370.697	300.056	355.4	315.04	1020.43	337.116	29.0502
67	Myristate	227.202	0.554883	4729.85	4873.74	3749.55	4485.51	4331.89	11701.4	4434.11	436.593
68	N-(4-Methoxy-5-Morpholino-2-Nitrophenyl)-N-(2-Pyridyl)Amine	375.132	11.4843	426.772	443.712	636.968	529.133	643.994	776.593	576.196	134.568
69	N-Acetylasparagine	173.057	0.87825	571.894	638.899	567.374	583.655	589.282	715.302	611.068	57.1125
70	N-Acetylaspartic Acid	174.041	6.18815	893.978	540.006	492.136	546.237	2.10435	69.279	618.089	185.507
71	N-Acetylhistidine	198.087	1.87808	2526.22	1426.39	1417.56	1603.88	5.67291	135.097	1743.51	528.814
72	N-Acetyl-L-Aspartic Acid	174.041	1.29085	667.007	704.96	620.012	627.202	599.328	487.944	617.742	73.9126
73	N-Acetyl-L-Glutamine	187.072	1.14357	2062.74	2220.11	1932.65	1914.76	2090.5	2165.38	2064.36	122.374
74	N-Acetylmethionine	190.054	0.85025	550.246	331.081	239.354	287.43	317.909	1235.1	345.204	119.926
75	N-Acetylserine	146.046	1.76447	3405.34	2513.89	2159.93	2475.49	55.9264	7257.2	3562.37	2116.83
76	Nad	686.098	7.33598	1205.37	708.416	608.595	698.072	977.174	632.91	725.033	147.158
77	Nalpha-Acetyl-L-Lysine	189.123	0.840933	1643.44	1628.11	1374.04	1528.34	1505.41	1323	1500.39	130.394
78	N-Epsilon-Acetyllysine	187.109	6.74757	1093.06	731.869	638.551	700.173	745.053	714.757	770.576	162.263
79	Nonanoate	157.123	0.613933	939.794	816.662	915.458	1327.48	1218.2	1240.69	1076.38	210.791
80	Norvaline	152.048	2.73742	3203.85	2617.31	2447.02	2303.8	4062	2626.53	2876.75	656.456
81	Oleamide	282.279	11.9103	2917.57	2719.41	2768.18	2865.18	2946.69	2730.31	2824.56	98.3205
82	O-Phosphoserine	230.007	0.671783	475.919	455.603	419.162	404.106	427.194	297.66	413.274	62.2818
83	Palmitate	255.233	0.525367	132201	107031	110627	126297	15877.6	113029	117837	10837
84	Palmitoleate	253.218	0.525367	1389.45	1742.45	1155.96	1745.58	2586.01	2373.25	1832.12	553.146
85	Palmitoleic Acid	255.232	11.3775	1881.63	1964.26	2267.8	2388.92	2406.22	2424.38	2222.2	239.638
86	Peg N10	476.307	7.56665	4637.34	10119.1	2120.99	3734.23	2190.74	2301.78	2997.02	1133.03
87	Penbutolol	309.254	9.13237	346.244	359.381	374.272	321.212	374.123	350.419	354.275	19.9619
88	Pentadecanoic Acid	241.217	0.525367	2416.83	4042.42	1927.39	2271.04	1418.27	3701.28	2346.96	849.019
89	Perfluoropentanoic Acid	262.976	8.4759	248.823	111.062	126.23	73.4169	163.715	295.431	189.052	79.9375
90	Perillartine	166.123	9.42812	915.382	961.149	895.527	892.6	820.473	812.178	882.885	57.1496
91	Pge2	389.174	0.613933	1479.93	1066.43	1043.87	957.938	781.604	359.509	1065.95	257.093
92	Phenylethanolamine	120.081	1.81883	743.659	446.108	342.46	429.973	526.121	404.2	482.087	141.373
93	Phosphonoacetate	176.936	0.7013	1024.5	1342.13	1313.12	1390.53	1170.75	2298.26	1423.21	449.037
94	Phthalic Acid	165.019	1.14517	4305.77	2247.96	2440.82	3131.89	2434.91	1693	2709.06	907.786
95	Proline	116.071	0.811567	3461.46	3064.32	2614.55	2630.08	2793.56	1485.02	2674.83	664.209
96	Prolylleucine	229.155	4.84937	891.043	562.07	441.017	699.875	402.825	322.481	553.219	211.735
97	Pyroglutamate	128.035	1.79398	3051.3	2391.97	2375.83	3320.03	3445.89	1908.13	2748.86	612.682
98	Pyroglutamic Acid	130.05	1.69627	744.788	450.616	531.143	559.479	489.493	962.51	555.104	113.793
99	Ribose	171.027	1.29267	1426.28	1400.68	1702.46	1783.76	1010.02	1157.16	1413.39	299.806
100	Salicylic Acid	137.024	0.584367	250.56	287.565	226.411	321.395	357.115	184.969	271.336	63.3031
101	Serine	104.035	6.57063	194.625	196.549	220.767	298.724	204.953	176.62	215.373	43.2936
102	Stearate	283.264	0.525367	104597	80560.4	97092.6	97745.7	1448.79	13164.4	94998.9	10206.5
103	Stearic Acid	613.541	0.554883	1071.83	887.313	957.221	946.236	0	507.514	824.571	213.588
104	Suberate	173.082	7.82725	1165.2	2428.11	1364.17	1292.67	1338.04	1552.81	1523.5	460.57
105	Sucrose	377.086	6.15863	4727.92	1155.45	2340.19	2602.7	3291.51	1209.12	2119.79	923.847
106	Trans-3-Indoleacrylic Acid	188.071	5.47112	243.333	142.511	163.312	176.346	141.79	426.491	173.458	41.6964
107	Trehalose	377.086	6.89515	345.183	308.181	215.694	414.076	2980.77	173.062	291.239	97.4149
108	Tributylamine	186.222	7.7438	486.533	513.471	535.494	519.949	549.46	577.062	530.328	31.2625
109	Triethanolamine	150.113	0.664033	189.171	469.729	232.279	282.543	412.516	454.447	370.303	106.654
110	Triisopropanolamine	192.159	1.13562	331.297	2972.71	165.24	296.11	246.656	7473.34	259.826	71.9827
111	Tyrosine	180.067	3.62215	788.398	370.053	260.158	497.517	362.545	345.839	367.222	85.0392
112	Uracil	111.02	0.909267	427.158	294.127	290.82	307.682	246.476	270.119	281.845	23.9134
113	Uridine 539;-Diphospho-N-Acetylglucosamine	606.075	1.05512	2460.45	2401.45	2256.84	2111.17	1968.32	248.298	2239.65	203.322
114	Uridine-5-Monophosphate	323.029	0.996183	1509.57	1571.63	1371.61	1301.37	1695.68	1101.6	1425.24	211.962
115	Urocanate	139.05	1.31275	180.084	111.784	216.749	154.464	180.723	673.509	168.761	38.8105
116	Urocanic Acid	137.036	0.93875	498.679	772.803	744.396	1303.94	1269.34	1370.11	1092.12	306.769

## Sheet: SC
S.No	Compounds Name	m/z	Retention time (min)	Staph_SC_R1	Staph_SC_R2	Staph_SC_R3	Staph_SC_R4	Staph_SC_R5	Staph_SC_R6	Average	SD
1	1-(Carboxymethyl)Cyclohexanecarboxylic Acid	169.086	6.94168	111.559	136.633	101.46	117.638	127.961	106.117	116.895	13.3828
2	1-Aminocyclopropanecarboxylate	102.055	0.721433	793.225	824.626	751.618	619.295	666.503	404.458	676.621	154.005
3	1-Phenyl-2-Butanone	166.123	8.767	372.825	384.187	377.885	408.187	422.557	388.726	392.395	19.1494
4	DEOXYURIDINEMONOPHOSPHATE	307.034	1.37987	1777.07	1055.12	1055.21	763.552	1137.67	308.047	1016.11	482.085
5	2-Hydroxy-4-Methylpentanoic Acid	131.071	0.702067	192.771	270.69	339.668	195.194	212.137	250.971	243.572	56.4518
6	2-Methyl-S-Benzothiazole	182.009	9.59467	694.966	736.26	751.948	758.905	800.434	737.095	746.601	34.4718
7	2-Naphthalenesulfonic Acid	207.012	7.33478	384.343	1178.87	909.416	299.141	307.668	332.886	331.009	38.334
8	3-Alpha,11-Beta,17-Alpha,21-Tetrahydroxy- 5-Alpha-Pregnan-20-One 3,21-Diacetate	403.189	0.583767	523.231	259.813	203.737	180.498	404.588	1472.55	314.373	145.688
9	3-Hydroxyphenylacetic Acid	151.04	0.613417	303.644	328.806	305.912	280.61	373.1	428.913	336.831	54.9129
10	3-Oxocholic Acid	445.233	0.61495	215619	194031	192798	182449	193610	108724	195701	12123.4
11	3-Tert-Butyladipic Acid	201.113	8.83912	830.336	795.927	817.785	968.628	742.692	653.15	801.42	104.428
12	4-{[3-(Diethylamino)Propyl]Amino}-4-Oxobut-2-Enoic Acid	246.181	0.9853	216.691	665.679	710.691	274.837	221.551	232.544	322.261	193.34
13	6-Carboxyhexanoate	159.066	6.80378	266.113	240.851	235.869	252.2	176.849	182.275	225.693	37.2576
14	Ab-Chminaca Metabolite M6	431.195	11.0558	635.693	2437.28	2391.86	2649.41	2800.49	2486.97	2233.62	797.282
15	Acetylenedicarboxylic Acid	112.988	0.613417	406.476	1232.68	1128.66	637.098	595.897	213.774	463.311	194.32
16	Adenine	134.047	1.14455	408.6	417.833	437.631	291.604	479.21	932.135	406.975	69.98
17	Adenosine	268.104	3.8148	528.503	605.347	718.463	432.79	382.681	512.255	530.006	120.553
18	Adenosine Monophosphate	348.07	1.16185	885.329	679.793	704.776	737.497	923.696	1782.95	786.218	110.743
19	Adipic Acid	145.05	5.38635	447.757	394.824	428.14	398.322	381.21	393.698	407.325	25.1913
20	Aldosterone	343.186	0.703667	3809.76	2799.3	4347.08	3284.95	4948.71	1357.97	3837.96	848.294
21	Alpha-Lactose	387.115	0.81995	10994.5	9524.7	7025.87	6359.6	5123.43	1691.4	5945	2868.91
22	Arabinose	149.045	1.7641	386.949	523.403	603.347	683.107	516.076	412.211	520.849	112.155
23	Arachidate	330.337	0.67425	699.005	761.742	490.499	1277.68	92.276	257.047	552.073	228.314
24	Aspartate	132.03	0.701917	2570.44	2814.78	2564.68	2061.81	2338.25	2486.33	2472.72	253.822
25	Aspartic Acid	134.045	0.692283	1143.13	1311.17	1169.67	1021.64	1042.51	1072.25	1126.73	106.994
26	Benzophenone	183.08	9.53552	1053.75	976.463	1028.85	1078.26	1105.05	1001.06	1040.57	48.0825
27	Betaine	118.086	0.721433	141482	127843	113276	118618	133759	112631	124602	11719.1
28	Bmpea	168.138	9.32865	1176.69	1233.52	1241.16	1316.97	1310.11	1259.86	1256.39	52.2972
29	Carnitine	162.113	6.10195	20801.1	23262	20724.2	18487.3	26406.2	4987.75	21936.2	3016.25
30	Citrate	215.016	1.54548	550.695	1261.18	1357.04	656.472	597.563	252.68	514.352	179.736
31	Citroflex A-4	403.233	10.6291	696.798	1340.5	1612.55	1723.77	1879.19	1981.59	1707.52	249.288
32	Cortisol 21-Acetate	446.254	9.38778	214.466	312.343	383.435	375.322	441.498	320.947	341.335	77.8614
33	Dibutyl Maleate	251.125	9.86085	2608.76	3597.05	3587.15	3645.99	3712.31	2996.55	3357.97	449.475
34	Diethyl Phthalate	223.097	10.5108	1779.49	2273.09	1946.24	1740.31	1765.9	1805.29	1885.05	203.455
35	Dihydrosphingosine	302.305	0.67425	2594.23	2323.9	1859.49	4602.41	1677.91	10046.2	2611.59	1170.88
36	Dihydrouracil	159.013	1.07362	612.377	579.097	598.695	630.039	613.951	599.735	605.649	17.3053
37	Dipentyl Phthalate	307.19	10.7782	1115.09	2520.59	2741.02	2932.81	3021.65	3055.3	2564.41	737.481
38	Diphenylamine	170.096	9.65385	2085.92	1971.88	1802.43	1726.96	1682.59	1687.63	1826.24	166.683
39	Elaidate	281.249	0.524767	14374.4	16507.6	19686.2	10142.9	17219.8	10425.3	14726	3837.22
40	Erucamide	338.342	11.5472	46927.2	104505	111230	132086	149496	147585	128981	20559.3
41	Ethyl Paraben	167.07	9.7425	1022.62	1245.52	1214.05	1241.12	1323.32	1140.67	1197.88	104.046
42	Ethylmethylacetic Acid	249.136	0.8791	210.9	439.806	492.22	217.778	201.776	178.344	312.496	141.475
43	Fipronil	434.932	9.75492	573.795	1265.22	2421.42	465.143	67075.7	5661.82	1181.39	899.423
44	Fucose	199.038	1.46905	2866.36	3842.81	4120.57	3125.46	3522.45	890.929	3495.53	511.08
45	Fumaric Acid	115.004	0.73155	237.026	393.233	375.63	359.619	323.268	489.505	363.047	83.1103
46	Glucose	215.033	3.68095	1807.05	2615.97	1895.81	2117.63	2432.3	3056.74	2320.92	474.761
47	Glutamic Acid	148.061	0.721433	10138.2	10594.7	9695.03	9043.83	9376.35	5617.82	9769.63	613.107
48	Glutamine	145.062	6.54175	1360.32	1419.94	1198.58	1081.18	1472.39	224.705	1306.48	162.558
49	Glyceraldehyde	89.0242	1.29202	11102.4	16217.3	8883.44	10648.3	15432.8	13007.6	13281.7	2500.19
50	Glyceric Acid	105.019	1.79358	243.132	269.438	345.155	474.464	237.43	249.894	303.252	92.7436
51	Guanine	190.013	1.79852	564.302	431.246	471.424	379.284	648.601	429.712	487.428	100.325
52	Heptadecanoate	269.249	0.524767	2257.66	2321.89	2007.58	2154.43	2246.48	2576.3	2260.72	189.169
53	Heptanoate	175.098	0.702067	128.828	165.408	257.541	247.232	119.209	356.122	212.39	91.4155
54	Hexazinone	270.192	5.17393	219.615	546.88	662.706	274.926	254.037	218.676	362.807	192.174
55	Homoserine	118.051	5.95415	344.826	668.899	580.315	359.887	374.035	354.996	402.811	99.7831
56	Hydrochlorothiazide	360.978	0.526183	1513.44	1199.32	0	163.087	2469.18	870.388	1513.08	689.353
57	Isoleucine	132.102	2.60545	2360.48	3874.34	4242.27	2378.81	2302.05	1969.53	2854.58	951.282
58	Lactic Acid	89.0243	1.2326	2813.87	2830.95	3049.41	1243.87	2206.59	1421.68	2261.06	773.832
59	Laurate	199.17	0.583767	1490.35	2563.5	1223.56	1421.14	1812.82	731.884	1702.28	526.08
60	Linoleic Acid	279.233	0.524767	7302.19	7543.14	34910.1	4863.15	8983.62	2537.43	11023.3	11921.9
61	Lysine	147.113	0.5744	320.586	509.199	526.032	327.226	274.628	303.075	376.791	110.718
62	Maleic Acid	115.004	6.95447	426.438	430.942	477.019	350.579	364.021	381.911	405.152	47.9441
63	Malic Acid	269.048	6.42845	1141.64	941.963	1056.9	1036.2	1695	1775.51	1274.54	363.372
64	Maltose	365.106	6.87038	605.253	820.92	766.218	1020.28	866.013	412.604	764.601	113.799
65	Melatonin	506.275	0.6446	777.043	576.213	691.802	931.217	707.76	697.353	730.231	117.789
66	Methohexital	295.165	0.851683	363.598	791.153	850.205	343.513	395.237	335.467	445.794	194.434
67	Methyl 2-[(2-Methoxy-2-Oxoethyl)Amino]Acetate	162.076	1.78133	638.058	561.789	502.31	577.22	631.674	1219.99	582.21	55.6589
68	Methylmalonate	117.019	2.0869	517.249	464.641	449.292	345.924	403.284	780.248	436.078	64.7734
69	Myristate	227.202	0.554283	8731.23	6787.98	5310.52	26900.1	21197.2	7329.62	7039.84	1414.07
70	N-(4-Methoxy-5-Morpholino-2-Nitrophenyl)-N-(2-Pyridyl)Amine	375.132	11.4992	261.426	513.914	503.303	508.593	574.961	590.782	538.311	41.232
71	N-Acetyl-Aspartic Acid	174.041	1.29155	1284.52	992.395	894.107	892.412	1090.88	502.204	1030.86	163.779
72	N-AcetyDMethionine	190.054	5.6531	540.403	448.534	404.22	456.251	540.02	791.87	530.216	139.054
73	N-AcetyGlutamine	187.072	1.17352	3037.81	2439.75	2056.92	2328.52	2801.51	2111.13	2462.61	387.903
74	N-AcetyAspartic Acid	174.041	6.16072	744.919	763.58	634.783	663.267	834.244	222.665	728.158	80.1868
75	N-Acetylglutamic Acid	172.06	1.76888	658.183	593.968	550.67	605.728	1015.3	686.78	619.066	53.8543
76	N-Acetylhistidine	196.073	1.94115	3271.78	2896.6	2666	2679.38	3975.89	8000.39	3097.93	548.48
77	N-Acetylmethionine	190.054	0.84955	739.23	797.564	664.652	755.215	1005.16	1449.27	739.165	55.4384
78	N-Acetylserine	146.046	1.7641	3210.18	3669.68	3223.28	2823.45	4142.53	7964.44	3413.82	505.666
79	Nad	664.116	7.3158	2742.26	2958.15	2354.06	2278.98	3359.19	3458.79	2858.57	494.931
80	N-Alpha-AcetyAsparagine	173.057	0.87895	905.911	783.657	682.823	744.305	869.805	848.069	805.762	84.0248
81	Nalpha-AcetyLysine	189.123	0.838467	4381.4	3920.34	3260.65	3484.4	3851.86	1595.7	3779.73	431.177
82	N-Epsilon-Acetyllysine	187.109	6.74808	1946.86	1843.9	1592.62	1606.9	2159.18	801.304	1829.89	238.922
83	Norvaline	152.048	2.73765	3577.92	3106.04	2630.43	2595.64	3177.68	3014.23	3016.99	367.523
84	Oleamide	282.279	11.9031	2741.85	2931.9	2585.89	2859.22	2399.16	2482.39	2666.73	212.191
85	O-Phosphoserine	230.007	0.67235	495.668	637.177	605.751	459.548	416.918	451.4	511.077	89.6486
86	Palatinose	377.086	6.16072	3066.76	5200.74	2874.86	6524.1	5257.87	5348.89	5079.67	1250.71
87	Palmitate	274.274	0.67425	240864	212340	177023	347196	234127	168156	229951	64518.4
88	Palmitic Acid	255.233	0.524767	134786	118632	121271	150177	131884	116157	131350	12548.4
89	Palmitoleic Acid	255.232	11.3986	765.413	1317.84	1432.75	1785.16	1899.49	2037.5	1694.55	307.521
90	Peg N8	388.254	7.08923	4655.28	2530.53	3779.17	4104.6	2080.43	1564.61	3430	1084.98
91	Penbutolol	309.254	9.12157	324.084	283.857	326.028	370.533	331.622	348.793	330.819	28.895
92	Pentadecanoic Acid	241.217	0.554283	3944.34	3594.19	2516.32	2697.99	3648.46	2769.89	3195.2	602.466
93	Perfluoropentanoic Acid	262.976	8.48507	256.087	329.648	73.135	186.96	1054.58	1433.56	380.082	388.71
94	Phenylalanine	164.072	1.82307	3154.04	5189.92	5016.89	3094.9	3470.85	2562.67	3985.32	1032.44
95	Phenylethanolamine	120.081	1.79852	683.064	1042.58	1019.66	595.923	1035.88	609.554	875.42	217.722
96	Phosphonoacetate	176.936	0.701917	1534.73	1163.25	1270.42	1464.58	1532.59	1823.33	1464.82	230.973
97	Phthalic Acid	165.019	1.14455	2156.16	3502.06	3318.56	2978.12	3034.33	2418.43	2901.28	519.041
98	Proline	116.071	0.809417	2565.37	4378.03	4658.45	2539.95	2205.26	2832.92	3196.66	1046.66
99	P-Toluenesulfonic Acid	171.012	0.583767	951.588	1091.63	828.299	865.155	889.518	754.466	896.776	115.728
100	Pyroglutamate	128.035	1.70407	1684.78	2167.75	2566.86	947.034	1326.12	903.819	1738.51	646.104
101	Pyroglutamic Acid	130.05	1.69285	1335.61	1803.03	2079.05	810.282	1025.14	789.524	1307.11	536.075
102	Pyruvic Acid	87.0086	0.84955	373.26	770.536	658.756	403.758	442.946	264.907	529.851	175.013
103	Ribose	187.001	1.32152	2216.25	2525.43	1760.64	1872.02	2050.66	1780.02	2034.17	296.806
104	Risperidone	428.249	0.733267	1997.5	1168.21	1364.56	1479.13	5961.55	23315.7	2394.19	2017.67
105	Salicylic Acid	137.024	0.583767	182.509	278.585	139.526	254.743	275.318	121.007	208.615	70.1469
106	Sebacic Acid	201.113	1.7641	470.222	449.86	677.676	512.753	267.594	816.684	532.465	191.369
107	Serine	104.035	6.57127	390.222	880.603	629.19	442.726	532.824	473.076	558.107	178.002
108	Stearate	283.264	0.524767	105804	92562.4	87125.3	121675	51128.3	32718.6	77041.9	35251.8
109	Suberate	139.075	7.82587	369.869	338.199	332.438	354.63	329.883	329.216	342.373	16.4409
110	Tartrate	184.986	0.79045	1393.95	1342.39	1018.5	1031.5	1182.93	832.052	1193.85	172.719
111	Taurodeoxycholic Acid	500.306	0.762867	721.033	384.607	560.89	553.221	2303.21	5842.42	904.591	790.853
112	Trans-3-Indoleacrylic Acid	188.071	5.49932	627.633	653.439	710.854	335.68	382.96	163.908	542.113	170.386
113	Triethanolamine	150.113	0.662933	320.078	559.985	524.549	373.449	530.36	932.895	461.684	107.435
114	Triisopropanolamine	192.159	1.13248	18711.1	281.276	538.309	2934.41	273.754	9988.81	1006.94	1290.85
115	Uracil	111.02	0.908633	282.811	314.585	281.351	260.23	337.254	235.659	285.315	36.5273
116	Uridine Diphosphate-N-Acetylgalactosamine	606.075	1.02628	2269.6	1439.47	1256.26	1149.49	1500.74	307.663	1523.11	440.326
117	Uridine-5-Monophosphate	323.029	0.99685	1800.26	1398.92	1254.19	1200.64	1508.57	1168.47	1388.51	239.089
118	Urocanate	139.05	1.3094	393.448	419.907	481.204	195.948	384.27	370.885	374.277	95.7032
119	Urocanic Acid	137.036	0.938133	907.3	2009.15	969.541	1070.5	1892.81	1736.47	1677.23	419.631

## Sheet: FTC SC
S.No	Compounds Name	m/z (mean)	Retention time (min) (mean)	Staph_FTC+SC_R1	Staph_FTC+SC_R2	Staph_FTC+SC_R3	Staph_FTC+SC_R4	Staph_FTC+SC_R5	Staph_FTC+SC_R6	Average	SD
1	1-(Carboxymethyl)Cyclohexanecarboxylic Acid	169.086	8.5486	509.404	484.808	519.588	483.567	489.64	528.86	502.645	19.3456
2	16-Hydroxyhexadecanoic Acid	255.232	10.4105	2868.02	2688.81	2925.33	3098.42	3029.69	3193.2	2967.25	179.604
3	1-Hydroxy-2-Naphthoate	233.046	0.6134	533.726	252.364	245.965	217.44	290.122	412.394	283.657	76.4847
4	1-Pheny2-Butanone	166.123	8.75543	423.057	419.577	411.575	391.771	413.745	406.834	411.093	11.0804
5	DEOXYURIDINEMONOPHOSPHATE	307.034	1.37945	1300.37	911.887	1155.44	518.433	1456.7	505.753	772.879	317.162
6	2-Methys-Benzothiazole	182.009	9.58345	799.189	781.335	772.372	734.472	772.075	734.121	765.594	26.1669
7	2-Naphthalenesulfonic Acid	207.012	7.32907	334.782	113.378	134.869	158.079	250.715	386.421	198.364	92.5036
8	3-Hydroxy-3-Methylglutaric Acid	161.045	2.70638	291.332	477.154	360.571	351.764	316.53	240.942	339.716	80.1302
9	3-Hydroxyphenylacetic Acid	151.04	0.6134	272.034	473.542	340.546	379.284	371.402	241.114	346.32	83.092
10	3-Hydroxypropanoic Acid	179.056	2.73577	442.874	1891.44	458.24	844.59	771.99	244.839	552.507	249.525
11	3-Tert-Butyladipic Acid	201.113	8.83308	886.576	1103.21	724.301	1207.35	1112.93	744.303	963.111	206.151
12	4-Deoxytetronic Acid	171.066	1.79262	462.843	496.378	440.074	478.79	820.926	413.214	458.26	32.6166
13	6-Carboxyhexanoate	159.066	6.79845	229.324	241.273	202.543	259.813	430.446	245.207	268.101	81.8166
14	Ab-Chminaca Metabolite M6	431.195	11.0492	2592.75	2585.87	2608.34	2790.57	2433.37	2301.09	2552	167.287
15	Adenine	134.047	1.14398	1399.62	1150.74	1950.76	956.132	1577.71	1486.83	1420.3	346.159
16	Adenosine Monophosphate	346.056	1.14375	969.496	1049.22	1366.33	862.035	1212.33	1185.82	1086.58	195.981
17	Alpha-Lactose	387.115	0.819467	5079.68	2281.76	4017.65	3455.02	977.349	620.732	3708.53	1165.55
18	Arabinose	149.045	1.8221	121.769	202.708	115.238	206.141	223.903	92.1248	173.952	51.3045
19	Aspartate	132.03	0.701467	2684.09	3178.54	1802.71	3259.5	1854.08	1667.67	2237.42	660.635
20	Aspartic Acid	134.045	6.95052	607.326	666.936	659.52	808.427	586.913	908.469	706.265	125.769
21	Azelaic Acid	187.098	8.42008	5080.91	6493.49	4361.02	6215.33	8125.54	5092.31	5448.61	883.835
22	Benzophenone	183.08	9.55387	1117.74	1019.82	1105.45	1010.75	1105.66	945.578	1050.83	69.4436
23	Betaine	118.086	0.723	121198	118632	105931	108594	115477	91588.5	113967	6515.02
24	Bmpea	168.138	9.31725	1407.52	1420.91	1442.08	1407.36	1423.98	1351.11	1408.83	31.0351
25	Carnitine	162.113	6.09298	12596.9	13122.4	12583.2	11157.1	24597.6	3881.66	14811.4	5519.18
26	Carvone	151.112	9.28768	771.258	781.926	775.124	738.831	760.971	700.385	754.749	30.5741
27	Citroflex A-4	403.233	10.6167	1980.72	2010.86	2029.36	1977.61	2013.22	1959.92	1995.28	26.4594
28	Decanoate	389.291	0.554417	1935.72	62464.8	1658.23	983.648	1043.52	7471.13	14914.7	26706.8
29	Dibutyl Maleate	251.125	9.85	4348.34	4345.71	4349.72	4224.04	4084.62	3360.58	4118.84	385.912
30	Diethyl Phthalate	223.097	10.2636	1313.94	1341.18	1331.12	1272.14	1298.99	1246.92	1300.72	35.9161
31	Dihydrosphingosine	302.305	0.691117	6029.52	11403.1	1810.49	1806.42	2876.76	30202.6	3130.79	1997.03
32	Dipentyl Phthalate	329.172	10.7981	2531.34	2391.31	2480.84	2377.55	2204.57	2428.74	2402.39	112.561
33	Diphenylamine	170.096	9.67228	1771.85	1587.91	1588.15	1578.7	1547.93	1493.18	1594.62	94.0424
34	Docosahexaenoate	392.255	0.542133	58.2572	1724.46	178.5	1401.56	1234.12	452.003	1203.04	540.467
35	Elaidate	281.249	0.5249	9877.72	10942.6	10286.3	7610.05	8338.47	18735.3	10965.1	4004.39
36	Erucamide	338.342	0.512383	1060.35	108.404	579.439	89.531	142.925	114.239	236.252	229.288
37	Erythronolactone	117.019	6.8868	489.457	542.818	463.808	536.172	394.648	417.066	473.995	60.7987
38	Ethyl Paraben	167.07	9.7611	1136.94	1137.88	1151.16	1131.89	1075.78	971.032	1126.73	29.3581
39	Fumaric Acid	115.004	0.731317	352.885	377.579	297.503	438.019	695.442	208.991	432.285	155.521
40	Glucose	215.033	3.67692	482.799	6607.1	1015.23	971.679	1944.05	455.357	1103.44	610.183
41	Glutamic Acid	146.046	6.85735	6676.45	8102.15	6290.55	10291.5	5696.83	5721.28	6497.45	986.577
42	Glutamine	145.062	6.56248	386.58	356.365	344.607	301.049	294.883	76.2751	336.697	38.5904
43	Glyceraldehyde	89.0242	1.32095	6273.35	7720.46	7752.25	5482.31	7171.57	4868.7	6879.99	984.096
44	Glyceric Acid	105.019	1.8221	152.091	207.894	131.775	204.014	218.258	140.748	175.797	38.3609
45	Glycerophosphocholine	258.11	6.80455	322.027	456.097	340.009	499.443	367.388	122.704	396.993	77.0275
46	Guanine	190.013	1.76168	1050.74	972.814	1150.22	653.202	1225.25	510.693	1099.76	110.772
47	Heptadecanoate	269.249	0.5249	5230.86	1632.02	3015.75	2410.47	2271.12	4112.85	3408.21	1251.11
48	Heptanoate	175.098	0.672433	399.469	488.581	197.114	424.896	819.547	699.82	566.463	184.275
49	Homoserine	118.051	5.9872	338.137	777.347	267.243	1108.14	247.733	148.201	250.328	78.3861
50	Hydrochlorothiazide	360.978	0.512383	158.564	40.4978	1400.66	9.65027	573.091	106.978	559.824	598.126
51	Lactic Acid	89.0243	1.2616	1862.12	1004.26	1575.27	1658.77	1174.03	1494.78	1461.54	317.858
52	Laurate	199.17	0.583833	737.338	886.634	1560.27	879.898	1136.54	644.633	974.218	331.997
53	Leucylproline	227.14	5.17385	558.556	1284.16	310.935	1939.9	236.594	149.716	313.95	175.877
54	Linoleate	279.233	0.5249	6394.7	19863.2	6210.88	4568.93	5242.86	2769.37	5604.34	855.43
55	Lithocholyltaurine	516.333	0.512383	316.541	187.336	533.239	294.064	602.701	190.1	386.776	174.198
56	Malic Acid	269.048	6.44805	637.242	709.572	1363.86	1015.74	1409.06	1689.2	1369.47	276.256
57	Melibiose	377.086	6.94583	243.406	579.307	232.206	763.286	306.091	111.728	331.343	251.498
58	Methohexital	295.165	0.83985	395.953	1018.77	317.744	1825.43	329.798	88.2458	515.566	337.225
59	Myristate	227.202	0.554417	6434.84	5090.5	6874.1	3836.89	9119.43	12319.9	6271.15	1988.88
60	N-(4-Methoxy-5-Morpholino-2-Nitrophenyl)-N-(2-Pyridyl)Amine	375.132	11.493	652.712	702.529	686.267	703.76	688.93	728.643	693.807	25.1322
61	N-Acetyaspartic Acid	174.041	1.2911	891.542	827.789	874.537	860.944	971.977	436.721	885.358	53.7784
62	N-Acetyglutamine	187.072	1.1732	1530.62	1513.09	1458.84	1583.44	1644.87	1811.3	1590.36	125.436
63	N-Acetylasparagine	173.057	0.87845	756.838	741.026	706.12	768.583	777.54	635.878	730.998	52.9411
64	N-Acetylaspartate	176.055	1.2546	357.772	342.462	364.744	328.763	371.088	149.73	319.093	84.3885
65	N-Acetylaspartic Acid	174.041	6.24033	689.679	805.304	767.774	614.982	2922.17	177.152	719.435	84.6679
66	N-Acetylglutamic Acid	172.06	1.7914	478.318	388.202	558.058	367.946	535.016	570.382	482.987	87.4314
67	N-Acetylhistidine	198.087	1.64282	1962.27	2749.05	2594.5	1729.68	2757.9	4213.87	2358.68	479.623
68	N-Acetylmethionine	190.054	0.849167	435.817	489.399	415.66	486.336	429.887	946.005	451.42	34.086
69	N-Acetylserine	128.035	1.8221	5606.64	9576.47	6359.29	11672.5	5330.59	7860.79	6946.75	1768.04
70	Nad	664.116	7.33402	2804.1	2976.03	3512.77	2331.13	3253.49	2759.53	2939.51	412.165
71	Nalpha-Acetylysine	189.123	0.812233	1086.07	1200.64	983.17	1197.83	1166.09	1234.18	1144.66	93.7513
72	N-Epsilon-Acetyllysine	187.109	6.7394	468.622	495.34	538.697	490.266	487.544	586.566	511.173	43.5852
73	Norvaline	152.048	2.79463	1771.39	1738.4	1803.93	1755.63	1979.1	1516.27	1760.79	148.289
74	Oleamide	282.279	11.8923	2396.25	2365.63	2429.77	1906.92	2074.16	2143.13	2219.31	210.46
75	O-Phosphoserine	230.007	0.671867	560.396	714.529	359.279	785.991	363.476	263.249	556.734	196.092
76	Palatinose	377.086	6.18128	309.872	352.379	483.725	234.541	1926.87	279.071	331.917	95.1645
77	Palmitic Acid	255.233	0.5249	87048.7	81653.5	118068	89373.3	109928	81853.7	84982.3	3847.94
78	Peg N12	564.359	7.86903	3467.17	2735.93	2420.09	2696.25	2922.44	2482.88	2787.46	379.191
79	Penbutolol	309.254	9.1101	356.402	379.632	389.719	354.759	391.451	367.879	373.307	16.1112
80	Perillartine	166.123	9.40617	1612.72	1544.37	1566.05	1505.48	1502.58	1366.72	1516.32	83.949
81	Phenylalanine	164.072	1.85155	2678.15	4991.72	2164.51	6611.32	1705.13	1298.42	2567.59	1449.63
82	Phosphonoacetate	176.936	0.701467	999.395	1108.89	1825.92	1348.6	1819.07	2262.49	1560.73	488.629
83	Phthalic Acid	165.019	1.14398	1766.65	4153.02	2884.33	2597.46	2919.62	1743.78	2382.37	586.04
84	Pyroglutamate	128.035	1.70208	1667.08	2090.92	1071.62	3466.78	840.876	934.514	1441.03	537.428
85	Pyruvic Acid	87.0086	0.849167	318.54	636.736	237.52	963.36	162.627	151.662	539.039	331.224
86	Ribose	171.027	1.32095	1161.05	1222.52	1127.5	842.926	989.466	578.585	1068.69	152.396
87	Salicylic Acid	137.024	0.583833	111.25	218.714	226.04	324.302	206.938	69.5249	217.449	75.6335
88	Sebacic Acid	201.113	1.8221	213.358	185.55	145.348	241.57	888.447	230.95	203.355	38.7421
89	Serine	104.035	6.59192	391.364	822.326	272.885	995.78	162.216	113.896	352.537	283.604
90	Stearate	283.264	0.5249	109749	60104.5	93755.2	73724.3	80633.1	84502.2	74741	10727.8
91	Suberate	139.075	7.8395	298.916	316.356	264.152	310.521	433.214	300.733	320.649	58.0563
92	Suberic Acid	173.082	7.8304	1561.55	1861.34	1347.8	1809.84	2833.07	1503.74	1819.56	532.526
93	Succinate	117.019	2.08497	520.891	487.403	556.378	543.065	559.411	949.537	602.781	171.964
94	Tributylamine	186.222	7.72148	539.057	550.592	581.067	518.075	566.148	537.116	548.676	22.4529
95	Triphenylphosphine Oxide	279.093	9.34682	381.666	367.832	411.92	341.55	400.437	385.674	381.513	24.8367
96	Uracil	111.02	0.908083	541.641	551.597	512.04	497.55	440.15	313.252	476.038	88.9484
97	Uridine Diphosphate-N-Acetylgalactosamine	606.075	1.02587	1054.53	879.171	958.006	716.568	1257.1	124.027	902.068	142.954
98	Uridine-5-Monophosphate	323.029	0.996383	1308.71	1516.75	1419.47	1497.3	1425.77	752.584	1433.6	81.8995
99	Urocanic Acid	137.036	0.93765	633.434	1241.24	769.129	464.48	527.326	530.066	584.887	119.497

## Sheet: All Metabolite data
S.No.	Compounds Name	m/z (mean)	Mean Retention time (min)	Retention time (min) SD	Staph_FT_R1	Staph_FT_R2	Staph_FT_R3	Staph_FT_R4	Staph_FT_R5	Staph_FT_R6	Average	SD
1	1-(Carboxymethyl)Cyclohexanecarboxylic Acid	169.086	8.02037	0.934238	518.322	485.062	485.726	507.993	526.104	509.476	505.447	16.8503
2	16-Hydroxyhexadecanoic Acid	255.232	10.4105	0	2868.02	2688.81	2925.33	3098.42	3029.69	3193.2	2967.25	179.604
3	1-Aminocyclopropanecarboxylate	102.055	0.722058	0.000883883	793.225	824.626	751.618	619.295	666.503	404.458	676.621	154.005
4	1-Hydroxy-2-Naphthoate	233.046	0.6134	0	533.726	252.364	245.965	217.44	290.122	412.394	325.335	122.892
5	1-Phenyl-2-Butanone	166.123	8.75686	0.0095134	425.084	406.153	430.071	422.88	432.576	426.24	423.834	9.34017
6	Deoxyuridine Monophosphate	307.034	1.3793	0.000212132	1300.37	911.887	1155.44	518.433	1456.7	505.753	974.763	400.77
7	2-Hydroxy-4-Methylpentanoic Acid	131.071	0.702067	0	192.771	270.69	339.668	195.194	212.137	250.971	243.572	56.4518
8	2-Methys-Benzothiazole	182.009	9.59456	0.0110587	799.189	781.335	772.372	734.472	772.075	734.121	765.594	26.1669
9	2-Naphthalenesulfonic Acid	207.012	7.33989	0.0140963	1131.01	734.211	955.043	846.836	1286.71	504.874	909.781	279.93
10	3-Alpha,11-Beta,17-Alpha,21-Tetrahydroxy- 5-Alpha-Pregnan-20-One 3,21-Diacetate	403.189	0.583767	0	523.231	259.813	203.737	180.498	404.588	1472.55	507.403	490.45
11	3-Hydroxy-3-Methylglutaric Acid	161.045	2.70638	0	291.332	477.154	360.571	351.764	316.53	240.942	339.716	80.1302
12	3-Hydroxyphenylacetic Acid	151.04	0.613583	0.000303223	401.892	326.699	330.064	389.733	375.376	339.349	360.519	32.5743
13	3-Hydroxypropanoic Acid	179.056	2.73577	0	442.874	1891.44	458.24	844.59	771.99	244.839	775.662	590.423
14	3-Methyladenine	172.06	1.16515	0	624.701	719.097	636.683	679.469	711.929	634.211	667.681	41.6386
15	3-Oxocholic Acid	445.233	0.61495	0	215619	194031	192798	182449	193610	108724	181205	37127.2
16	3-Phosphoglyceric Acid	184.986	0.819267	0	484.981	625.769	502.677	442.187	543.082	699.611	549.718	96.1898
17	3-Tert-Butyladipic Acid	201.113	8.83403	0.0046812	600.307	1622.27	773.368	702.643	754.164	804.366	876.186	372.419
18	4-{[3-(Diethylamino)Propyl]Amino}-4-Oxobut-2-Enoic Acid	246.181	0.9853	0	216.691	665.679	710.691	274.837	221.551	232.544	386.999	234.629
19	4-Deoxytetronic Acid	171.066	1.7933	0.000966379	688.033	572.025	548.323	581.272	502.121	475.655	561.238	74.2706
20	6-Carboxyhexanoate	159.066	6.79942	0.00397254	171.204	322.123	196.229	188.795	209.308	226.558	219.036	53.853
21	Ab-Chminaca Metabolite M6	431.195	11.0487	0.0074643	2489.62	2642.89	2235.92	2497.05	2497.61	2437.8	2466.82	132.319
22	Abietic Acid	301.217	0.554883	0	192.187	267.3	306.129	377.198	188.864	156.058	247.956	84.2724
23	Acetylenedicarboxylic Acid	112.988	0.613417	0	406.476	1232.68	1128.66	637.098	595.897	213.774	702.43	401.204
24	Adenine	134.047	1.14457	0.000591843	1399.62	1150.74	1950.76	956.132	1577.71	1486.83	1420.3	346.159
25	Adenosine	268.104	3.81583	0.00146135	685.975	785.212	497.119	900.424	573.202	520.362	660.382	159.824
26	Adenosine Monophosphate	346.056	1.15692	0.0115214	969.496	1049.22	1366.33	862.035	1212.33	1185.82	1107.54	182.653
27	Adipic Acid	145.05	5.38635	0	447.757	394.824	428.14	398.322	381.21	393.698	407.325	25.1913
28	Alanine	122.081	0.664033	0	366.434	219.265	195.6	289.595	328.16	120.764	253.303	91.4046
29	Aldosterone	343.186	0.6999	0.00532687	3809.76	2799.3	4347.08	3284.95	4948.71	1357.97	3424.63	1265.2
30	Alloisoleucine	176.093	2.76687	0	27532.8	19208.9	16671	16805.1	26124.2	17033.1	20562.5	4961.22
31	Alpha-Lactose	387.115	0.819561	0.00035132	10994.5	9524.7	7025.87	6359.6	5123.43	1691.4	6786.59	3291.53
32	Arabinose	149.045	1.7931	0.0410122	386.949	523.403	603.347	683.107	516.076	412.211	520.849	112.155
33	Arachidate	311.296	0.585033	0.126171	1573.62	1308.17	1323.41	1323.03	0	44.3717	1382.06	127.908
34	Aspartate	132.03	0.701561	0.000318997	2570.44	2814.78	2564.68	2061.81	2338.25	2486.33	2472.72	253.822
35	Aspartic Acid	134.045	2.77878	3.61283	1300.35	1165.06	1007.18	1047.55	1062.18	863.139	1074.25	147.847
36	Azelaic Acid	187.098	8.41848	0.00226274	5080.91	6493.49	4361.02	6215.33	8125.54	5092.31	5894.77	1348.8
37	Azelate	153.091	8.33445	0	441.949	444.598	417.79	426.527	403.257	429.231	427.225	15.4052
38	Benzophenone	183.08	9.54526	0.00922786	1117.74	1019.82	1105.45	1010.75	1105.66	945.578	1050.83	69.4436
39	Betaine	118.086	0.731983	0.0169345	141482	127843	113276	118618	133759	112631	124602	11719.1
40	Bmpea	168.138	9.31853	0.00953996	1453.42	1435.11	1455.13	1455.74	1413.28	1456.65	1444.89	17.4833
41	Carnitine	162.113	6.10334	0.0111241	20801.1	23262	20724.2	18487.3	26406.2	4987.75	19111.4	7426.5
42	Carvone	151.112	9.29869	0.0155681	771.955	787.73	792.044	797.435	793.854	734.612	779.605	23.7679
43	Citrate	215.016	1.54711	0.0022981	550.695	1261.18	1357.04	656.472	597.563	252.68	779.27	434.439
44	Citroflex A-4	403.233	10.6279	0.0106274	1930.17	1889.61	2083.53	2097.89	2204.48	2019.47	2037.53	116.073
45	Cortisol 21-Acetate	446.254	9.39317	0.00761318	243.67	367.863	1373.4	776.393	1275.38	1081.6	853.051	472.014
46	Decanoate	389.291	0.554417	0	1935.72	62464.8	1658.23	983.648	1043.52	7471.13	12592.8	24555
47	Dibutyl Maleate	251.125	9.85109	0.00926478	4348.34	4345.71	4349.72	4224.04	4084.62	3360.58	4118.84	385.912
48	Diethyl Phthalate	223.097	10.3872	0.17475	1779.49	2273.09	1946.24	1740.31	1765.9	1805.29	1885.05	203.455
49	Dihydrosphingosine	302.305	0.687167	0.0114639	3483.73	2476.86	2451.88	2773.59	12.5144	1415.85	2520.38	744.772
50	Dihydrouracil	159.013	1.07362	0	612.377	579.097	598.695	630.039	613.951	599.735	605.649	17.3053
51	Dipentyl Phthalate	329.172	10.7873	0.0100583	2729.11	2606.41	2658.78	2512.5	2505.12	2630.28	2607.03	86.5368
52	Diphenylamine	170.096	9.66359	0.00926189	2085.92	1971.88	1802.43	1726.96	1682.59	1687.63	1826.24	166.683
53	Docosahexaenoate	392.255	0.530756	0.00985801	58.2572	1724.46	178.5	1401.56	1234.12	452.003	998.13	654.992
54	Elaidate	281.249	6.03603	7.79391	14374.4	16507.6	19686.2	10142.9	17219.8	10425.3	14726	3837.22
55	Erucamide	338.342	0.5041	0.0117144	46927.2	104505	111230	132086	149496	147585	115305	38213.6
56	Erucate	337.311	0.495817	0	1159.48	1240.56	861.004	1157.67	0	199.677	923.678	429.789
57	Erythronolactone	117.019	6.8868	0	489.457	542.818	463.808	536.172	394.648	417.066	473.995	60.7987
58	Ethyl Paraben	167.07	9.76222	0.0203066	1022.62	1245.52	1214.05	1241.12	1323.32	1140.67	1197.88	104.046
59	Ethylmethylacetic Acid	249.136	0.8791	0	210.9	439.806	492.22	217.778	201.776	178.344	290.138	137.883
60	Fipronil	434.932	9.74993	0.00705928	573.795	1265.22	2421.42	465.143	67075.7	5661.82	12910.5	26605
61	Fucose	199.038	1.63152	0.229763	226.019	131.508	58.0359	1045.43	9.24039	14471.5	3968.6	7013.92
62	Fumaric Acid	115.004	0.731433	0.000164991	352.885	377.579	297.503	438.019	695.442	208.991	395.07	166.312
63	Glucose	215.033	2.88351	1.37771	1807.05	2615.97	1895.81	2117.63	2432.3	3056.74	2320.92	474.761
64	Glutamate	192.024	6.86617	0	1007.89	700.207	595.234	605.597	574.769	393.009	646.117	203.564
65	Glutamic Acid	146.046	4.81481	3.54497	16179	9642.98	8645.93	9437.75	8637.51	4919.63	9577.13	3661.98
66	Glutamine	145.062	6.55829	0.0148915	1840.89	1327.91	1201.25	1247.32	1038.62	93.3117	1331.2	303.858
67	Glyceraldehyde	89.0242	1.30188	0.0165202	11102.4	16217.3	8883.44	10648.3	15432.8	13007.6	12548.6	2867.9
68	Glyceric Acid	105.019	1.80322	0.0163499	243.132	269.438	345.155	474.464	237.43	249.894	303.252	92.7436
69	Glycerophosphocholine	258.11	6.80642	0.00265165	606.174	396.437	336.83	396.206	428.826	139.603	384.013	150.751
70	Guanine	190.013	1.78316	0.019162	1254.51	729.896	746.1	943.043	1468.06	727.988	978.267	314.859
71	Heptadecanoate	269.249	0.513056	0.0203998	5230.86	1632.02	3015.75	2410.47	2271.12	4112.85	3112.18	1333.43
72	Heptanoate	175.098	0.68725	0.0209539	399.469	488.581	197.114	424.896	819.547	699.82	504.905	223.388
73	Hexazinone	270.192	5.15935	0.0206239	219.615	546.88	662.706	274.926	254.037	218.676	362.807	192.174
74	Homoserine	118.051	5.97428	0.0176674	338.137	777.347	267.243	1108.14	247.733	148.201	481.133	377.464
75	Hydrochlorothiazide	360.978	0.519239	0.00690043	1513.44	1199.32	0	163.087	2469.18	870.388	1243.08	849.059
76	Isoleucine	132.102	2.60545	0	2360.48	3874.34	4242.27	2378.81	2302.05	1969.53	2854.58	951.282
77	Lactic Acid	89.0243	1.25187	0.0166905	2813.87	2830.95	3049.41	1243.87	2206.59	1421.68	2261.06	773.832
78	Laurate	199.17	0.5838	4.714e-05	1490.35	2563.5	1223.56	1421.14	1812.82	731.884	1540.54	615.103
79	Leucine	132.102	2.61037	0	956.739	720.481	545.438	721.46	560.59	919.742	737.408	173.211
80	Leucylproline	227.14	5.17385	0	558.556	1284.16	310.935	1939.9	236.594	149.716	746.642	714.767
81	Linoleate	279.233	0.525133	0.000329983	6394.7	19863.2	6210.88	4568.93	5242.86	2769.37	7508.32	6193.49
82	Linoleic Acid	279.233	0.524767	0	7302.19	7543.14	34910.1	4863.15	8983.62	2537.43	11023.3	11921.9
83	Lithocholyltaurine	516.333	0.512383	0	316.541	187.336	533.239	294.064	602.701	190.1	353.997	175.279
84	Lysine	147.113	0.574825	0.000601041	320.586	509.199	526.032	327.226	274.628	303.075	376.791	110.718
85	Mag	379.282	10.0492	0	8519.27	8727.18	8952.08	8789.98	8789.23	8119.62	8649.56	294.817
86	Maleic Acid	115.004	3.84333	4.39982	426.438	430.942	477.019	350.579	364.021	381.911	405.152	47.9441
87	Malic Acid	269.048	6.44314	0.0129579	1141.64	941.963	1056.9	1036.2	1695	1775.51	1274.54	363.372
88	Maltose	381.079	6.52018	0.495258	6106.57	1642.76	2939.58	3317.01	3290.01	1337.86	3105.63	1695.69
89	Melatonin	506.275	0.6446	0	777.043	576.213	691.802	931.217	707.76	697.353	730.231	117.789
90	Melibiose	377.086	6.94583	0	243.406	579.307	232.206	763.286	306.091	111.728	372.671	246.675
91	Methohexital	295.165	0.845767	0.00836743	395.953	1018.77	317.744	1825.43	329.798	88.2458	777.539	654.553
92	Methyl 2-[(2-Methoxy-2-Oxoethyl)Amino]Acetate	162.076	1.78305	0.00242773	663.065	738.782	669.629	669.089	657.571	1211.87	768.334	219.334
93	Methyl Jasmonate	487.244	0.51915	0	3218.3	3052.86	4085.45	4106.17	6206.32	991.026	3610.02	1705.05
94	Methylmalonate	117.019	2.08647	0.000612826	517.249	464.641	449.292	345.924	403.284	780.248	493.44	151.982
95	Myristate	227.202	0.554528	0.000315054	8731.23	6787.98	5310.52	26900.1	21197.2	7329.62	12709.4	9033.19
96	N-(4-Methoxy-5-Morpholino-2-Nitrophenyl)-N-(2-Pyridyl)Amine	375.132	11.4921	0.00745861	652.712	702.529	686.267	703.76	688.93	728.643	693.807	25.1322
97	N-AcetyDMethionine	190.054	5.6531	0	540.403	448.534	404.22	456.251	540.02	791.87	530.216	139.054
98	N-AcetyGlutamine	187.072	1.17336	0.000223917	3037.81	2439.75	2056.92	2328.52	2801.51	2111.13	2462.61	387.903
99	N-Acetylasparagine	173.057	0.87835	0.000141421	756.838	741.026	706.12	768.583	777.54	635.878	730.998	52.9411
100	N-Acetylaspartate	176.055	1.2546	0	357.772	342.462	364.744	328.763	371.088	149.73	319.093	84.3885
101	N-Acetyl-Aspartic Acid	174.041	1.29155	0	1284.52	992.395	894.107	892.412	1090.88	502.204	942.753	260.843
102	N-Acetylglutamic Acid	172.06	1.78014	0.0159217	658.183	593.968	550.67	605.728	1015.3	686.78	685.105	168.782
103	N-Acetylhistidine	196.073	1.82068	0.157232	3271.78	2896.6	2666	2679.38	3975.89	8000.39	3915.01	2060.67
104	N-Acetyl-L-Aspartic Acid	174.041	1.29085	0	667.007	704.96	620.012	627.202	599.328	487.944	617.742	73.9126
105	N-Acetyl-L-Glutamine	187.072	1.14357	0	2062.74	2220.11	1932.65	1914.76	2090.5	2165.38	2064.36	122.374
106	N-Acetylmethionine	190.054	0.849656	0.000549326	739.23	797.564	664.652	755.215	1005.16	1449.27	901.848	291.694
107	N-Acetylserine	128.035	1.78356	0.033381	5606.64	9576.47	6359.29	11672.5	5330.59	7860.79	7734.38	2494.58
108	Nad	664.116	7.3286	0.0111287	2804.1	2976.03	3512.77	2331.13	3253.49	2759.53	2939.51	412.165
109	N-Alpha-AcetyAsparagine	173.057	0.87895	0	905.911	783.657	682.823	744.305	869.805	848.069	805.762	84.0248
110	Nalpha-AcetyLysine	189.123	0.82535	0.0185498	4381.4	3920.34	3260.65	3484.4	3851.86	1595.7	3415.72	971.457
111	N-Epsilon-Acetyllysine	187.109	6.74502	0.00487103	1946.86	1843.9	1592.62	1606.9	2159.18	801.304	1658.46	471.168
112	Nonanoate	157.123	0.613933	0	939.794	816.662	915.458	1327.48	1218.2	1240.69	1076.38	210.791
113	Norvaline	152.048	2.75657	0.0329669	3577.92	3106.04	2630.43	2595.64	3177.68	3014.23	3016.99	367.523
114	Oleamide	282.279	11.9019	0.00904106	2917.57	2719.41	2768.18	2865.18	2946.69	2730.31	2824.56	98.3205
115	O-Phosphoserine	230.007	0.672	0.000305959	495.668	637.177	605.751	459.548	416.918	451.4	511.077	89.6486
116	Palatinose	377.086	6.171	0.0145428	3066.76	5200.74	2874.86	6524.1	5257.87	5348.89	4712.2	1435.83
117	Palmitate	274.274	0.599808	0.105276	240864	212340	177023	347196	234127	168156	229951	64518.4
118	Palmitic Acid	255.233	0.524833	9.42807e-05	134786	118632	121271	150177	131884	116157	128818	12823.5
119	Palmitoleate	253.218	0.525367	0	1389.45	1742.45	1155.96	1745.58	2586.01	2373.25	1832.12	553.146
120	Palmitoleic Acid	255.232	11.388	0.0149671	1881.63	1964.26	2267.8	2388.92	2406.22	2424.38	2222.2	239.638
121	Peg N10	476.307	7.56665	0	4637.34	10119.1	2120.99	3734.23	2190.74	2301.78	4184.02	3079.11
122	Peg N12	564.359	7.86903	0	3467.17	2735.93	2420.09	2696.25	2922.44	2482.88	2787.46	379.191
123	Peg N8	388.254	7.08923	0	4655.28	2530.53	3779.17	4104.6	2080.43	1564.61	3119.1	1233.57
124	Penbutolol	309.254	9.12134	0.011135	356.402	379.632	389.719	354.759	391.451	367.879	373.307	16.1112
125	Pentadecanoic Acid	241.217	0.539825	0.0204472	3944.34	3594.19	2516.32	2697.99	3648.46	2769.89	3195.2	602.466
126	Perfluoropentanoic Acid	262.976	8.48048	0.00648181	256.087	329.648	73.135	186.96	1054.58	1433.56	652.168	558.98
127	Perillartine	166.123	9.41714	0.015521	1612.72	1544.37	1566.05	1505.48	1502.58	1366.72	1516.32	83.949
128	Pge2	389.174	0.613933	0	1479.93	1066.43	1043.87	957.938	781.604	359.509	948.214	368.857
129	Phenylalanine	164.072	1.83731	0.0201408	3154.04	5189.92	5016.89	3094.9	3470.85	2562.67	3748.21	1090.9
130	Phenylethanolamine	120.081	1.80868	0.0143661	683.064	1042.58	1019.66	595.923	1035.88	609.554	831.109	222.942
131	Phosphonoacetate	176.936	0.701561	0.000318997	999.395	1108.89	1825.92	1348.6	1819.07	2262.49	1560.73	488.629
132	Phthalic Acid	165.019	1.14457	0.000591843	2156.16	3502.06	3318.56	2978.12	3034.33	2418.43	2901.28	519.041
133	Proline	116.071	0.810492	0.00152028	2565.37	4378.03	4658.45	2539.95	2205.26	2832.92	3196.66	1046.66
134	Prolylleucine	229.155	4.84937	0	891.043	562.07	441.017	699.875	402.825	322.481	553.219	211.735
135	P-Toluenesulfonic Acid	171.012	0.583767	0	951.588	1091.63	828.299	865.155	889.518	754.466	896.776	115.728
136	Pyroglutamate	128.035	1.73338	0.0524953	3051.3	2391.97	2375.83	3320.03	3445.89	1908.13	2748.86	612.682
137	Pyroglutamic Acid	130.05	1.69456	0.00241595	1335.61	1803.03	2079.05	810.282	1025.14	789.524	1307.11	536.075
138	Pyruvic Acid	87.0086	0.849358	0.000271057	373.26	770.536	658.756	403.758	442.946	264.907	485.694	190.271
139	Ribose	187.001	1.31171	0.0164954	2216.25	2525.43	1760.64	1872.02	2050.66	1780.02	2034.17	296.806
140	Risperidone	428.249	0.733267	0	1997.5	1168.21	1364.56	1479.13	5961.55	23315.7	5881.1	8729.73
141	Salicylic Acid	137.024	0.583989	0.000328859	250.56	287.565	226.411	321.395	357.115	184.969	271.336	63.3031
142	Sebacic Acid	201.113	1.7931	0.0410122	470.222	449.86	677.676	512.753	267.594	816.684	532.465	191.369
143	Serine	104.035	6.57794	0.0121093	390.222	880.603	629.19	442.726	532.824	473.076	558.107	178.002
144	Stearate	283.264	0.525011	0.000315054	109749	60104.5	93755.2	73724.3	80633.1	84502.2	83744.7	17005.7
145	Stearic Acid	613.541	0.554883	0	1071.83	887.313	957.221	946.236	0	507.514	874.024	215.506
146	Suberate	173.082	7.83087	0.00750382	1165.2	2428.11	1364.17	1292.67	1338.04	1552.81	1523.5	460.57
147	Suberic Acid	173.082	7.8304	0	1561.55	1861.34	1347.8	1809.84	2833.07	1503.74	1819.56	532.526
148	Succinate	117.019	2.08497	0	520.891	487.403	556.378	543.065	559.411	949.537	602.781	171.964
149	Sucrose	377.086	6.15863	0	4727.92	1155.45	2340.19	2602.7	3291.51	1209.12	2554.48	1347.78
150	Tartrate	184.986	0.79045	0	1393.95	1342.39	1018.5	1031.5	1182.93	832.052	1133.55	213.734
151	Taurodeoxycholic Acid	500.306	0.762867	0	721.033	384.607	560.89	553.221	2303.21	5842.42	1727.56	2136.36
152	Trans-3-Indoleacrylic Acid	188.071	5.48522	0.0199404	627.633	653.439	710.854	335.68	382.96	163.908	479.079	216.944
153	Trehalose	377.086	6.89515	0	345.183	308.181	215.694	414.076	2980.77	173.062	739.494	1101.45
154	Tributylamine	186.222	7.73264	0.0157803	539.057	550.592	581.067	518.075	566.148	537.116	548.676	22.4529
155	Triethanolamine	150.113	0.663483	0.000777817	320.078	559.985	524.549	373.449	530.36	932.895	540.219	215.036
156	Triisopropanolamine	192.159	1.13405	0.0022156	18711.1	281.276	538.309	2934.41	273.754	9988.81	5454.61	7488.92
157	Triphenylphosphine Oxide	279.093	9.34682	0	381.666	367.832	411.92	341.55	400.437	385.674	381.513	24.8367
158	Tyrosine	180.067	3.62215	0	788.398	370.053	260.158	497.517	362.545	345.839	437.418	188.016
159	Uracil	111.02	0.908661	0.000592156	541.641	551.597	512.04	497.55	440.15	313.252	476.038	88.9484
160	Uridine Diphosphate-N-Acetylgalactosamine	606.075	1.0407	0.0203882	2460.45	2401.45	2256.84	2111.17	1968.32	248.298	1907.75	833.056
161	Uridine-5-Monophosphate	323.029	0.996472	0.000342107	1509.57	1571.63	1371.61	1301.37	1695.68	1101.6	1425.24	211.962
162	Urocanate	139.05	1.31107	0.00236881	393.448	419.907	481.204	195.948	384.27	370.885	374.277	95.7032
163	Urocanic Acid	137.036	0.938178	0.000551345	907.3	2009.15	969.541	1070.5	1892.81	1736.47	1430.96	501.598
