# Supplementary material for: Comparison of freeze-thaw and sonication cycle-based methods for extracting AMR-associated metabolites from Staphylococcus aureus
Source: Front Microbiol. 2023 Apr 27;14:1152162. doi: 10.3389/fmicb.2023.1152162 (PMC10174324; doi:10.3389/fmicb.2023.1152162)
Supplement: Supplementary file 2 [file Table_2.XLSX]

## Sheet: Phase distributed data
	Description	This file contain data of metabolites extracted from individual columns (HILIC and RP)
S. No.	FT_HILIC	FT_C18	FT_Common	FT_Unique		SC_HILIC	SC_C18	SC_Common	SC_Unique			FT+SC_HILIC	FT+SC_C18	FT+SC_Unique	FT+SC_Unique
1	3-Hydroxyphenylacetic Acid	1-(Carboxymethyl)Cyclohexanecarboxylic Acid	Adenine	1-(Carboxymethyl)Cyclohexanecarboxylic Acid		2-Hydroxy-4-Methylpentanoic Acid	Lysine	Adenine	1-(Carboxymethyl)Cyclohexanecarboxylic Acid			1-Hydroxy-2-Naphthoate	1-(Carboxymethyl)Cyclohexanecarboxylic Acid	N-Acetylmethionine	1-(Carboxymethyl)Cyclohexanecarboxylic Acid
2	4-Deoxytetronic Acid	1-Aminocyclopropanecarboxylate	Adenosine	1-Aminocyclopropanecarboxylate		3-Alpha,11-Beta,17-Alpha,21-Tetrahydroxy- 5-Alpha-Pregnan-20-One 3,21-Diacetate	1-(Carboxymethyl)Cyclohexanecarboxylic Acid	Adenosine	1-Aminocyclopropanecarboxylate			3-Hydroxy-3-Methylglutaric Acid	16-Hydroxyhexadecanoic Acid	Nad	16-Hydroxyhexadecanoic Acid
3	Abietic Acid	1-Pheny2-Butanone	Guanine	1-Pheny2-Butanone		3-Hydroxyphenylacetic Acid	1-Aminocyclopropanecarboxylate	Erucamide	1-Phenyl-2-Butanone			3-Hydroxyphenylacetic Acid	1-Pheny2-Butanone	Phthalic Acid	1-Hydroxy-2-Naphthoate
4	Adenine	2&#39;-Deoxyuridine 5&#39;-Mono-Phos-Phate	Maltose	2&#39;-Deoxyuridine 5&#39;-Mono-Phos-Phate		3-Oxocholic Acid	1-Pheny2-Butanone	Guanine	2&#39;-Deoxyuridine 5&#39;-Mono-Phos-Phate			3-Hydroxypropanoic Acid	2&#39;-Deoxyuridine 5&#39;-Mono-Phos-Phate		1-Pheny2-Butanone
5	Adenosine	2-MethyS-Benzothiazole	N-Acetylmethionine	2-MethyS-Benzothiazole		Acetylenedicarboxylic Acid	2&#39;-Deoxyuridine 5&#39;-Mono-Phos-Phate	N-Acetylserine	2-Hydroxy-4-Methylpentanoic Acid			4-Deoxytetronic Acid	2-MethyS-Benzothiazole		2&#39;-Deoxyuridine 5&#39;-Mono-Phos-Phate
6	Aldosterone	2-Naphthalenesulfonic Acid	N-Acetylserine	2-Naphthalenesulfonic Acid		Adenine	2-MethyS-Benzothiazole	Nad	2-Methyl-S-Benzothiazole			Adenine	2-Naphthalenesulfonic Acid		2-MethyS-Benzothiazole
7	Alloisoleucine	3-Methyladenine		3-Hydroxyphenylacetic Acid		Adenosine	2-Naphthalenesulfonic Acid		2-Naphthalenesulfonic Acid			Arabinose	3-Tert-Butyladipic Acid		2-Naphthalenesulfonic Acid
8	Arachidate	3-Tert-Butyladipic Acid		3-Methyladenine		Aldosterone	3-Tert-Butyladipic Acid		3-Alpha,11-Beta,17-Alpha,21-Tetrahydroxy- 5-Alpha-Pregnan-20-One 3,21-Diacetate			Aspartic Acid	6-Carboxyhexanoate		3-Hydroxy-3-Methylglutaric Acid
9	Carnitine	6-Carboxyhexanoate		3-Tert-Butyladipic Acid		Arabinose	4-{[3-(Diethylamino)Propyl]Amino}-4-Oxobut-2-Enoic Acid		3-Hydroxyphenylacetic Acid			Carnitine	Ab-Chminaca Metabolite M6		3-Hydroxyphenylacetic Acid
10	Dihydrosphingosine	Ab-Chminaca Metabolite M6		4-Deoxytetronic Acid		Arachidate	6-Carboxyhexanoate		3-Oxocholic Acid			Decanoate	Adenosine Monophosphate		3-Hydroxypropanoic Acid
11	Elaidate	Adenine		6-Carboxyhexanoate		Carnitine	Ab-Chminaca Metabolite M6		3-Tert-Butyladipic Acid			Dihydrosphingosine	Alpha-Lactose		3-Tert-Butyladipic Acid
12	Erucate	Adenosine		Ab-Chminaca Metabolite M6		Dihydrosphingosine	Adenine		4-{[3-(Diethylamino)Propyl]Amino}-4-Oxobut-2-Enoic Acid			Docosahexaenoate	Azelaic Acid		4-Deoxytetronic Acid
13	Glucose	Adenosine Monophosphate		Abietic Acid		Elaidate	Adenosine		6-Carboxyhexanoate			Elaidate	Benzophenone		6-Carboxyhexanoate
14	Glutamate	Alpha-Lactose		Adenine		Erucamide	Adenosine Monophosphate		Ab-Chminaca Metabolite M6			Erucamide	Betaine		Ab-Chminaca Metabolite M6
15	Glutamic Acid	Azelaic Acid		Adenosine		Ethylmethylacetic Acid	Adipic Acid		Acetylenedicarboxylic Acid			Erythronolactone	Bmpea		Adenine
16	Glutamine	Azelate		Adenosine Monophosphate		Fucose	Alpha-Lactose		Adenine			Fumaric Acid	Citroflex A-4		Adenosine Monophosphate
17	Glyceraldehyde	Benzophenone		Aldosterone		Fumaric Acid	Benzophenone		Adenosine			Glucose	Dibutyl Maleate		Alpha-Lactose
18	Glyceric Acid	Betaine		Alloisoleucine		Glucose	Betaine		Adenosine Monophosphate			Glutamic Acid	Diethyl Phthalate		Arabinose
19	Glycerophosphocholine	Bmpea		Alpha-Lactose		Glutamic Acid	Bmpea		Adipic Acid			Glutamine	Dipentyl Phthalate		Aspartic Acid
20	Guanine	Citrate		Arachidate		Glutamine	Citrate		Aldosterone			Glyceraldehyde	Diphenylamine		Azelaic Acid
21	Heptadecanoate	Citroflex A-4		Azelaic Acid		Glyceraldehyde	Citroflex A-4		Alpha-Lactose			Glyceric Acid	Ethyl Paraben		Benzophenone
22	Homoserine	Cortisol 21-Acetate		Azelate		Glyceric Acid	Cortisol 21-Acetate		Arabinose			Glycerophosphocholine	Carvone		Betaine
23	Hydrochlorothiazide	Phosphoglyceric Acid		Benzophenone		Guanine	Aspartic Acid		Arachidate			Guanine	Lactic Acid		Bmpea
24	Fucose	Aspartic Acid		Betaine		Heptadecanoate	Malic Acid		Benzophenone			Heptadecanoate	Aspartate		Carnitine
25	Linoleate	Malic Acid		Bmpea		Heptanoate	Pyroglutamic Acid		Betaine			Heptanoate	Leucylproline		Citroflex A-4
26	Maleic Acid	Pyroglutamic Acid		Carnitine		Homoserine	Dibutyl Maleate		Bmpea			Homoserine	Glutamic Acid		Decanoate
27	Malic Acid	Dibutyl Maleate		Citrate		Hydrochlorothiazide	Diethyl Phthalate		Carnitine			Hydrochlorothiazide	N-(4-Methoxy-5-Morpholino-2-Nitrophenyl)-N-(2-Pyridyl)Amine		Dibutyl Maleate
28	Maltose	Dipentyl Phthalate		Citroflex A-4		Laurate	Dihydrouracil		Citrate			Laurate	N-Acetylasparagine		Diethyl Phthalate
29	Methyl Jasmonate	Diphenylamine		Cortisol 21-Acetate		Linoleic Acid	Dipentyl Phthalate		Citroflex A-4			Linoleate	N-Acetylaspartate		Dihydrosphingosine
30	Myristate	Ethyl Paraben		3-Phosphoglyceric Acid		Maleic Acid	Diphenylamine		Cortisol 21-Acetate			Lithocholyltaurine	N-AcetyAspartic Acid		Dipentyl Phthalate
31	N-Acetylaspartic Acid	Fipronil		Aspartic Acid		Malic Acid	Erucamide		Aspartic Acid			Malic Acid	N-AcetyGlutamine		Diphenylamine
32	N-Acetylhistidine	Guanine		Malic Acid		Maltose	Ethyl Paraben		Malic Acid			Melibiose	N-Acetylmethionine		Docosahexaenoate
33	N-Acetylmethionine	Hexazinone		Pyroglutamic Acid		Melatonin	Fipronil		Pyroglutamic Acid			Methohexital	Nad		Elaidate
34	N-Acetylserine	Carvone		Dibutyl Maleate		Methohexital	Guanine		Dibutyl Maleate			Myristate	Nalpha-AcetyLysine		Erucamide
35	Nad	Lactic Acid		Dihydrosphingosine		Myristate	Hexazinone		Diethyl Phthalate			N-Acetylaspartic Acid	Oleamide		Erythronolactone
36	N-Epsilon-Acetyllysine	Alanine		Dipentyl Phthalate		N-Acetylaspartic Acid	Isoleucine		Dihydrosphingosine			N-Acetylglutamic Acid	O-Phosphoserine		Ethyl Paraben
37	Nonanoate	Aspartate		Diphenylamine		N-Acetylglutamic Acid	Lactic Acid		Dihydrouracil			N-Acetylhistidine	Peg N12		Fumaric Acid
38	Norvaline	Carnitine		Elaidate		N-Acetylhistidine	Aspartate		Dipentyl Phthalate			N-Acetylmethionine	Penbutolol		Glucose
39	Palmitate	Leucine		Erucate		N-Acetylmethionine	Carnitine		Diphenylamine			N-Acetylserine	Perillartine		Glutamic Acid
40	Palmitoleate	Glutamic Acid		Ethyl Paraben		N-Acetylserine	Glutamic Acid		Docosahexaenoate			Nad	Phosphonoacetate		Glutamine
41	Pentadecanoic Acid	Lysine		Fipronil		Nad	Glutamine		Elaidate			N-Epsilon-Acetyllysine	Phthalic Acid		Glyceraldehyde
42	Pge2	Proline		Glucose		N-Epsilon-Acetyllysine	Proline		Erucamide			Norvaline	Pyroglutamate		Glyceric Acid
43	Phenylethanolamine	Mag		Glutamate		Norvaline	Methyl 2-[(2-Methoxy-2-Oxoethyl)Amino]Acetate		Ethyl Paraben			Palatinose	Suberate		Glycerophosphocholine
44	Phthalic Acid	Maltose		Glutamic Acid		Palatinose	Methylmalonate		Ethylmethylacetic Acid			Palmitic Acid	Suberic Acid		Guanine
45	Pyroglutamate	Methyl 2-[(2-Methoxy-2-Oxoethyl)Amino]Acetate		Glutamine		Palmitate	N-(4-Methoxy-5-Morpholino-2-Nitrophenyl)-N-(2-Pyridyl)Amine		Fipronil			Phenylalanine	Succinate		Heptadecanoate
46	Ribose	Methylmalonate		Glyceraldehyde		Palmitic Acid	N-AcetyDMethionine		Fucose			Phthalic Acid	Tributylamine		Heptanoate
47	Salicylic Acid	N-(4-Methoxy-5-Morpholino-2-Nitrophenyl)-N-(2-Pyridyl)Amine		Glyceric Acid		Pentadecanoic Acid	N-AcetyAspartic Acid		Fumaric Acid			Pyruvic Acid	Triphenylphosphine Oxide		Homoserine
48	Serine	N-Acetylasparagine		Glycerophosphocholine		Phenylalanine	N-AcetyGlutamine		Glucose			Ribose	Uridine Diphosphate-N-Acetylgalactosamine		Hydrochlorothiazide
49	Stearate	N-AcetyAspartic Acid		Guanine		Phenylethanolamine	N-Acetylserine		Glutamic Acid			Salicylic Acid	Uridine-5-Monophosphate		Carvone
50	Stearic Acid	N-AcetyGlutamine		Heptadecanoate		Phthalic Acid	Nad		Glutamine			Sebacic Acid			Lactic Acid
51	Sucrose	N-Acetylmethionine		Hexazinone		P-Toluenesulfonic Acid	N-Alpha-AcetyAsparagine		Glyceraldehyde			Serine			Aspartate
52	Trehalose	N-Acetylserine		Homoserine		Pyruvic Acid	Nalpha-AcetyLysine		Glyceric Acid			Stearate			Laurate
53	Tyrosine	Nalpha-AcetyLysine		Hydrochlorothiazide		Ribose	Oleamide		Guanine			Uracil			Leucylproline
54	Uracil	Oleamide		Carvone		Risperidone	O-Phosphoserine		Heptadecanoate			Urocanic Acid			Linoleate
55	Urocanic Acid	O-Phosphoserine		Lactic Acid		Salicylic Acid	Palmitoleic Acid		Heptanoate						Lithocholyltaurine
56		Palmitoleic Acid		Alanine		Sebacic Acid	Peg N8		Hexazinone						Malic Acid
57		Peg N10		Aspartate		Serine	Penbutolol		Homoserine						Melibiose
58		Penbutolol		Leucine		Stearate	Perfluoropentanoic Acid		Hydrochlorothiazide						Methohexital
59		Perfluoropentanoic Acid		Fucose		Taurodeoxycholic Acid	Phosphonoacetate		Isoleucine						Myristate
60		Perillartine		Linoleate		Uracil	Pyroglutamate		Lactic Acid						N-(4-Methoxy-5-Morpholino-2-Nitrophenyl)-N-(2-Pyridyl)Amine
61		Phosphonoacetate		Lysine		Urocanic Acid	Suberate		L-Aspartate						N-Acetylasparagine
62		Prolylleucine		Proline			Tartrate		Laurate						N-Acetylaspartate
63		Pyroglutamate		Mag			Trans-3-Indoleacrylic Acid		Linoleic Acid						N-Acetylaspartic Acid
64		Suberate		Maleic Acid			Triethanolamine		Lysine						N-Acetylglutamic Acid
65		Trans-3-Indoleacrylic Acid		Maltose			Triisopropanolamine		Proline						N-Acetylhistidine
66		Tributylamine		Methyl 2-[(2-Methoxy-2-Oxoethyl)Amino]Acetate			Uridine Diphosphate-N-Acetylgalactosamine		Maleic Acid						N-AcetyAspartic Acid
67		Triethanolamine		Methyl Jasmonate			Uridine-5-Monophosphate		Maltose						N-AcetyGlutamine
68		Triisopropanolamine		Methylmalonate			Urocanate		Melatonin						N-Acetylmethionine
69		Uridine 5&#39;-Diphospho-N-Acetylglucosamine		Myristate					Methohexital						N-Acetylserine
70		Uridine-5-Monophosphate		N-(4-Methoxy-5-Morpholino-2-Nitrophenyl)-N-(2-Pyridyl)Amine					Methyl 2-[(2-Methoxy-2-Oxoethyl)Amino]Acetate						Nad
71		Urocanate		N-Acetylasparagine					Methylmalonate						Nalpha-AcetyLysine
72				N-Acetylaspartic Acid					Myristate						N-Epsilon-Acetyllysine
73				N-Acetylhistidine					N-(4-Methoxy-5-Morpholino-2-Nitrophenyl)-N-(2-Pyridyl)Amine						Norvaline
74				N-AcetyAspartic Acid					N-Acetylaspartic Acid						Oleamide
75				N-AcetyGlutamine					N-Acetyl-Dl-Methionine						O-Phosphoserine
76				N-Acetylmethionine					N-Acetylglutamic Acid						Palatinose
77				N-Acetylserine					N-Acetylhistidine						Palmitic Acid
78				Nad					N-Acetyl-L-Aspartic Acid						Peg N12
79				Nalpha-AcetyLysine					N-Acetyl-L-Glutamine						Penbutolol
80				N-Epsilon-Acetyllysine					N-Acetylmethionine						Perillartine
81				Nonanoate					N-Acetylserine						Phenylalanine
82				Norvaline					Nad						Phosphonoacetate
83				Oleamide					N-Alpha-Acetyl-L-Asparagine						Phthalic Acid
84				O-Phosphoserine					Nalpha-Acetyl-L-Lysine						Pyroglutamate
85				Palmitate					N-Epsilon-Acetyllysine						Pyruvic Acid
86				Palmitoleate					Norvaline						Ribose
87				Palmitoleic Acid					Oleamide						Salicylic Acid
88				Peg N10					O-Phosphoserine						Sebacic Acid
89				Penbutolol					Palatinose						Serine
90				Pentadecanoic Acid					Palmitate						Stearate
91				Perfluoropentanoic Acid					Palmitic Acid						Suberate
92				Perillartine					Palmitoleic Acid						Suberic Acid
93				Pge2					Peg N8						Succinate
94				Phenylethanolamine					Penbutolol						Tributylamine
95				Phosphonoacetate					Pentadecanoic Acid						Triphenylphosphine Oxide
96				Phthalic Acid					Perfluoropentanoic Acid						Uracil
97				Prolylleucine					Phenylalanine						Uridine Diphosphate-N-Acetylgalactosamine
98				Pyroglutamate					Phenylethanolamine						Uridine-5-Monophosphate
99				Ribose					Phosphonoacetate						Urocanic Acid
100				Salicylic Acid					Phthalic Acid
101				Serine					P-Toluenesulfonic Acid
102				Stearate					Pyroglutamate
103				Stearic Acid					Pyruvic Acid
104				Suberate					Ribose
105				Sucrose					Risperidone
106				Trans-3-Indoleacrylic Acid					Salicylic Acid
107				Trehalose					Sebacic Acid
108				Tributylamine					Serine
109				Triethanolamine					Stearate
110				Triisopropanolamine					Suberate
111				Tyrosine					Tartrate
112				Uracil					Taurodeoxycholic Acid
113				Uridine 5&#39;-Diphospho-N-Acetylglucosamine					Trans-3-Indoleacrylic Acid
114				Uridine-5-Monophosphate					Triethanolamine
115				Urocanate					Triisopropanolamine
116				Urocanic Acid					Uracil
117									Uridine Diphosphate-N-Acetylgalactosamine
118									Uridine-5-Monophosphate
119									Urocanate
120									Urocanic Acid
121
122
123
124
125
126
127
128
129
130
131
132
133

## Sheet: FT
Description	This file contain data of metabolites extracted using freeze thaw cycle extraction method.
FT_HILIC	FT_C18	S.No.	Unique_FT
3-Hydroxyphenylacetic Acid	1-(Carboxymethyl)Cyclohexanecarboxylic Acid	1	1-(Carboxymethyl)Cyclohexanecarboxylic Acid
4-Deoxytetronic Acid	1-Aminocyclopropanecarboxylate	2	1-Aminocyclopropanecarboxylate
Abietic Acid	1-Phenyl-2-Butanone	3	1-Phenyl-2-Butanone
Adenine	2&#39;-Deoxyuridine 5&#39;-Mono-Phos-Phate	4	2&#39;-Deoxyuridine 5&#39;-Mono-Phos-Phate
Adenosine	2-Methyl-S-Benzothiazole	5	2-Methyl-S-Benzothiazole
Aldosterone	2-Naphthalenesulfonic Acid	6	2-Naphthalenesulfonic Acid
Alloisoleucine	3-Methyladenine	7	3-Hydroxyphenylacetic Acid
Arachidate	3-Tert-Butyladipic Acid	8	3-Methyladenine
Carnitine	6-Carboxyhexanoate	9	3-Phosphoglyceric Acid
Dihydrosphingosine	Ab-Chminaca Metabolite M6	10	3-Tert-Butyladipic Acid
Elaidate	Adenine	11	4-Deoxytetronic Acid
Erucate	Adenosine	12	6-Carboxyhexanoate
Glucose	Adenosine Monophosphate	13	Ab-Chminaca Metabolite M6
Glutamate	Alpha-Lactose	14	Abietic Acid
Glutamic Acid	Azelaic Acid	15	Adenine
Glutamine	Azelate	16	Adenosine
Glyceraldehyde	Benzophenone	17	Adenosine Monophosphate
Glyceric Acid	Betaine	18	Alanine
Glycerophosphocholine	Bmpea	19	Aldosterone
Guanine	Citrate	20	Alloisoleucine
Heptadecanoate	Citroflex A-4	21	Alpha-Lactose
Homoserine	Cortisol 21-Acetate	22	Arachidate
Hydrochlorothiazide	3-Phosphoglyceric Acid	23	Aspartate
Fucose	Aspartic Acid	24	Aspartic Acid
Linoleate	Malic Acid	25	Azelaic Acid
Maleic Acid	Pyroglutamic Acid	26	Azelate
Malic Acid	Dibutyl Maleate	27	Benzophenone
Maltose	Dipentyl Phthalate	28	Betaine
Methyl Jasmonate	Diphenylamine	29	Bmpea
Myristate	Ethyl Paraben	30	Carnitine
N-Acetylaspartic Acid	Ethylenediaminetetraacetic Acid (Edta)	31	Carvone
N-Acetylhistidine	Fipronil	32	Citrate
N-Acetylmethionine	Guanine	33	Citroflex A-4
N-Acetylserine	Hexazinone	34	Cortisol 21-Acetate
Nad	Carvone	35	Dibutyl Maleate
N-Epsilon-Acetyllysine	Lactic Acid	36	Dihydrosphingosine
Nonanoate	Alanine	37	Dipentyl Phthalate
Norvaline	Aspartate	38	Diphenylamine
Palmitate	Carnitine	39	Elaidate
Palmitoleate	Leucine	40	Erucate
Pentadecanoic Acid	Glutamic Acid	41	Ethyl Paraben
Pge2	Lysine	42	Fipronil
Phenylethanolamine	Proline	43	Fucose
Phthalic Acid	Mag	44	Glucose
Pyroglutamate	Maltose	45	Glutamate
Ribose	Methyl 2-[(2-Methoxy-2-Oxoethyl)Amino]Acetate	46	Glutamic Acid
Salicylic Acid	Methylmalonate	47	Glutamine
Serine	N-(4-Methoxy-5-Morpholino-2-Nitrophenyl)-N-(2-Pyridyl)Amine	48	Glyceraldehyde
Stearate	N-Acetylasparagine	49	Glyceric Acid
Stearic Acid	N-Acetyl-L-Aspartic Acid	50	Glycerophosphocholine
Sucrose	N-Acetyl-L-Glutamine	51	Guanine
Trehalose	N-Acetylmethionine	52	Heptadecanoate
Tyrosine	N-Acetylserine	53	Hexazinone
Uracil	Nalpha-Acetyl-L-Lysine	54	Homoserine
Urocanic Acid	Oleamide	55	Hydrochlorothiazide
	O-Phosphoserine	56	Lactic Acid
	Palmitoleic Acid	57	Leucine
	Peg N10	58	Linoleate
	Penbutolol	59	Lysine
	Perfluoropentanoic Acid	60	Mag
	Perillartine	61	Maleic Acid
	Phosphonoacetate	62	Malic Acid
	Prolylleucine	63	Maltose
	Pyroglutamate	64	Methyl 2-[(2-Methoxy-2-Oxoethyl)Amino]Acetate
	Suberate	65	Methyl Jasmonate
	Trans-3-Indoleacrylic Acid	66	Methylmalonate
	Tributylamine	67	Myristate
	Triethanolamine	68	N-(4-Methoxy-5-Morpholino-2-Nitrophenyl)-N-(2-Pyridyl)Amine
	Triisopropanolamine	69	N-Acetylasparagine
	Uridine 5&#39;-Diphospho-N-Acetylglucosamine	70	N-Acetylaspartic Acid
	Uridine-5-Monophosphate	71	N-Acetylhistidine
	Urocanate	72	N-Acetyl-L-Aspartic Acid
		73	N-Acetyl-L-Glutamine
		74	N-Acetylmethionine
		75	N-Acetylserine
		76	Nad
		77	Nalpha-Acetyl-L-Lysine
		78	N-Epsilon-Acetyllysine
		79	Nonanoate
		80	Norvaline
		81	Oleamide
		82	O-Phosphoserine
		83	Palmitate
		84	Palmitoleate
		85	Palmitoleic Acid
		86	Peg N10
		87	Penbutolol
		88	Pentadecanoic Acid
		89	Perfluoropentanoic Acid
		90	Perillartine
		91	Pge2
		92	Phenylethanolamine
		93	Phosphonoacetate
		94	Phthalic Acid
		95	Proline
		96	Prolylleucine
		97	Pyroglutamate
		98	Pyroglutamic Acid
		99	Ribose
		100	Salicylic Acid
		101	Serine
		102	Stearate
		103	Stearic Acid
		104	Suberate
		105	Sucrose
		106	Trans-3-Indoleacrylic Acid
		107	Trehalose
		108	Tributylamine
		109	Triethanolamine
		110	Triisopropanolamine
		111	Tyrosine
		112	Uracil
		113	Uridine 5&#39;-Diphospho-N-Acetylglucosamine
		114	Uridine-5-Monophosphate
		115	Urocanate
		116	Urocanic Acid

## Sheet: SC
Description	This file contain data of metabolites extracted using sonication cycle extraction method.
SC_HILIC	SC_C18	S.No.	SC_Unique
2-Hydroxy-4-Methylpentanoic Acid	Lysine	1	1-(Carboxymethyl)Cyclohexanecarboxylic Acid
3-Alpha,11-Beta,17-Alpha,21-Tetrahydroxy- 5-Alpha-Pregnan-20-One 3,21-Diacetate	1-(Carboxymethyl)Cyclohexanecarboxylic Acid	2	1-Aminocyclopropanecarboxylate
3-Hydroxyphenylacetic Acid	1-Aminocyclopropanecarboxylate	3	1-Phenyl-2-Butanone
3-Oxocholic Acid	1-Phenyl-2-Butanone	4	2&#39;-Deoxyuridine 5&#39;-Mono-Phos-Phate
Acetylenedicarboxylic Acid	2&#39;-Deoxyuridine 5&#39;-Mono-Phos-Phate	5	2-Hydroxy-4-Methylpentanoic Acid
Adenine	2-Methyl-S-Benzothiazole	6	2-Methyl-S-Benzothiazole
Adenosine	2-Naphthalenesulfonic Acid	7	2-Naphthalenesulfonic Acid
Aldosterone	3-Tert-Butyladipic Acid	8	3-Alpha,11-Beta,17-Alpha,21-Tetrahydroxy- 5-Alpha-Pregnan-20-One 3,21-Diacetate
Arabinose	4-{[3-(Diethylamino)Propyl]Amino}-4-Oxobut-2-Enoic Acid	9	3-Hydroxyphenylacetic Acid
Arachidate	6-Carboxyhexanoate	10	3-Oxocholic Acid
Carnitine	Ab-Chminaca Metabolite M6	11	3-Tert-Butyladipic Acid
Dihydrosphingosine	Adenine	12	4-{[3-(Diethylamino)Propyl]Amino}-4-Oxobut-2-Enoic Acid
Docosahexaenoate	Adenosine	13	6-Carboxyhexanoate
Elaidate	Adenosine Monophosphate	14	Ab-Chminaca Metabolite M6
Erucamide	Adipic Acid	15	Acetylenedicarboxylic Acid
Ethylmethylacetic Acid	Alpha-Lactose	16	Adenine
Fumaric Acid	Benzophenone	17	Adenosine
Glucose	Betaine	18	Adenosine Monophosphate
Glutamic Acid	Bmpea	19	Adipic Acid
Glutamine	Citrate	20	Aldosterone
Glyceraldehyde	Citroflex A-4	21	Alpha-Lactose
Glyceric Acid	Cortisol 21-Acetate	22	Arabinose
Guanine	Aspartic Acid	23	Arachidate
Heptadecanoate	Malic Acid	24	Aspartate
Heptanoate	Pyroglutamic Acid	25	Aspartic Acid
Homoserine	Dibutyl Maleate	26	Benzophenone
Hydrochlorothiazide	Diethyl Phthalate	27	Betaine
Laurate	Dihydrouracil	28	Bmpea
Fucose	Dipentyl Phthalate	29	Carnitine
Linoleic Acid	Diphenylamine	30	Citrate
Maleic Acid	Erucamide	31	Citroflex A-4
Malic Acid	Ethyl Paraben	32	Cortisol 21-Acetate
Maltose	Fipronil	33	Dibutyl Maleate
Melatonin	Guanine	34	Diethyl Phthalate
Methohexital	Hexazinone	35	Dihydrosphingosine
Myristate	Isoleucine	36	Dihydrouracil
N-Acetylaspartic Acid	Lactic Acid	37	Dipentyl Phthalate
N-Acetylglutamic Acid	Aspartate	38	Diphenylamine
N-Acetylhistidine	Carnitine	39	Elaidate
N-Acetylmethionine	Glutamic Acid	40	Erucamide
N-Acetylserine	Glutamine	41	Ethyl Paraben
Nad	Proline	42	Ethylmethylacetic Acid
N-Epsilon-Acetyllysine	Methyl 2-[(2-Methoxy-2-Oxoethyl)Amino]Acetate	43	Fipronil
Norvaline	Methylmalonate	44	Fucose
Palatinose	N-(4-Methoxy-5-Morpholino-2-Nitrophenyl)-N-(2-Pyridyl)Amine	45	Fumaric Acid
Palmitate	N-Acetyl-Dl-Methionine	46	Glucose
Palmitic Acid	N-Acetyl-L-Aspartic Acid	47	Glutamic Acid
Pentadecanoic Acid	N-Acetyl-L-Glutamine	48	Glutamine
Phenylalanine	N-Acetylserine	49	Glyceraldehyde
Phenylethanolamine	Nad	50	Glyceric Acid
Phthalic Acid	N-Alpha-Acetyl-L-Asparagine	51	Guanine
P-Toluenesulfonic Acid	Nalpha-Acetyl-L-Lysine	52	Heptadecanoate
Pyruvic Acid	Oleamide	53	Heptanoate
Ribose	O-Phosphoserine	54	Hexazinone
Risperidone	Palmitoleic Acid	55	Homoserine
Salicylic Acid	Peg N8	56	Hydrochlorothiazide
Sebacic Acid	Penbutolol	57	Isoleucine
Serine	Perfluoropentanoic Acid	58	Lactic Acid
Stearate	Phosphonoacetate	59	Laurate
Taurodeoxycholic Acid	Pyroglutamate	60	Linoleic Acid
Uracil	Suberate	61	Lysine
Urocanic Acid	Tartrate	62	Maleic Acid
	Trans-3-Indoleacrylic Acid	63	Malic Acid
	Triethanolamine	64	Maltose
	Triisopropanolamine	65	Melatonin
	Uridine Diphosphate-N-Acetylgalactosamine	66	Methohexital
	Uridine-5-Monophosphate	67	Methyl 2-[(2-Methoxy-2-Oxoethyl)Amino]Acetate
	Urocanate	68	Methylmalonate
		69	Myristate
		70	N-(4-Methoxy-5-Morpholino-2-Nitrophenyl)-N-(2-Pyridyl)Amine
		71	N-Acetylaspartic Acid
		72	N-Acetyl-Dl-Methionine
		73	N-Acetylglutamic Acid
		74	N-Acetylhistidine
		75	N-Acetyl-L-Aspartic Acid
		76	N-Acetyl-L-Glutamine
		77	N-Acetylmethionine
		78	N-Acetylserine
		79	Nad
		80	N-Alpha-Acetyl-L-Asparagine
		81	Nalpha-Acetyl-L-Lysine
		82	N-Epsilon-Acetyllysine
		83	Norvaline
		84	Oleamide
		85	O-Phosphoserine
		86	Palatinose
		87	Palmitate
		88	Palmitic Acid
		89	Palmitoleic Acid
		90	Peg N8
		91	Penbutolol
		92	Pentadecanoic Acid
		93	Perfluoropentanoic Acid
		94	Phenylalanine
		95	Phenylethanolamine
		96	Phosphonoacetate
		97	Phthalic Acid
		98	Proline
		99	P-Toluenesulfonic Acid
		100	Pyroglutamate
		101	Pyroglutamic Acid
		102	Pyruvic Acid
		103	Ribose
		104	Risperidone
		105	Salicylic Acid
		106	Sebacic Acid
		107	Serine
		108	Stearate
		109	Suberate
		110	Tartrate
		111	Taurodeoxycholic Acid
		112	Trans-3-Indoleacrylic Acid
		113	Triethanolamine
		114	Triisopropanolamine
		115	Uracil
		116	Uridine Diphosphate-N-Acetylgalactosamine
		117	Uridine-5-Monophosphate
		118	Urocanate
		119	Urocanic Acid

## Sheet: FT+SC
Description	This file contain data of metabolites extracted using freeze thaw and sonication cycle extraction method.
FT+SC_HILIC	FT+SC_C18	S.No.	FT+SC_Unique
1-Hydroxy-2-Naphthoate	1-(Carboxymethyl)Cyclohexanecarboxylic Acid	1	1-(Carboxymethyl)Cyclohexanecarboxylic Acid
3-Hydroxy-3-Methylglutaric Acid	16-Hydroxyhexadecanoic Acid	2	16-Hydroxyhexadecanoic Acid
3-Hydroxyphenylacetic Acid	1-Phenyl-2-Butanone	3	1-Hydroxy-2-Naphthoate
3-Hydroxypropanoic Acid	2&#39;-Deoxyuridine 5&#39;-Mono-Phos-Phate	4	1-Phenyl-2-Butanone
4-Deoxytetronic Acid	2-Methyl-S-Benzothiazole	5	2&#39;-Deoxyuridine 5&#39;-Mono-Phos-Phate
Adenine	2-Naphthalenesulfonic Acid	6	2-Methyl-S-Benzothiazole
Arabinose	3-Tert-Butyladipic Acid	7	2-Naphthalenesulfonic Acid
Aspartic Acid	6-Carboxyhexanoate	8	3-Hydroxy-3-Methylglutaric Acid
Carnitine	Ab-Chminaca Metabolite M6	9	3-Hydroxyphenylacetic Acid
Decanoate	Adenosine Monophosphate	10	3-Hydroxypropanoic Acid
Dihydrosphingosine	Alpha-Lactose	11	3-Tert-Butyladipic Acid
Docosahexaenoate	Azelaic Acid	12	4-Deoxytetronic Acid
Elaidate	Benzophenone	13	6-Carboxyhexanoate
Erucamide	Betaine	14	Ab-Chminaca Metabolite M6
Erythronolactone	Bmpea	15	Adenine
Fumaric Acid	Citroflex A-4	16	Adenosine Monophosphate
Glucose	Dibutyl Maleate	17	Alpha-Lactose
Glutamic Acid	Diethyl Phthalate	18	Arabinose
Glutamine	Dipentyl Phthalate	19	Aspartate
Glyceraldehyde	Diphenylamine	20	Aspartic Acid
Glyceric Acid	Ethyl Paraben	21	Azelaic Acid
Glycerophosphocholine	Carvone	22	Benzophenone
Guanine	Lactic Acid	23	Betaine
Heptadecanoate	Aspartate	24	Bmpea
Heptanoate	Leucylproline	25	Carnitine
Homoserine	Glutamic Acid	26	Carvone
Hydrochlorothiazide	N-(4-Methoxy-5-Morpholino-2-Nitrophenyl)-N-(2-Pyridyl)Amine	27	Citroflex A-4
Laurate	N-Acetylasparagine	28	Decanoate
Linoleate	N-Acetylaspartate	29	Dibutyl Maleate
Lithocholyltaurine	N-Acetyl-L-Aspartic Acid	30	Diethyl Phthalate
Malic Acid	N-Acetyl-L-Glutamine	31	Dihydrosphingosine
Melibiose	N-Acetylmethionine	32	Dipentyl Phthalate
Methohexital	Nad	33	Diphenylamine
Myristate	Nalpha-Acetyl-L-Lysine	34	Docosahexaenoate
N-Acetylaspartic Acid	Oleamide	35	Elaidate
N-Acetylglutamic Acid	O-Phosphoserine	36	Erucamide
N-Acetylhistidine	Peg N12	37	Erythronolactone
N-Acetylmethionine	Penbutolol	38	Ethyl Paraben
N-Acetylserine	Perillartine	39	Fumaric Acid
Nad	Phosphonoacetate	40	Glucose
N-Epsilon-Acetyllysine	Phthalic Acid	41	Glutamic Acid
Norvaline	Pyroglutamate	42	Glutamine
Palatinose	Suberate	43	Glyceraldehyde
Palmitic Acid	Suberic Acid	44	Glyceric Acid
Phenylalanine	Succinate	45	Glycerophosphocholine
Phthalic Acid	Tributylamine	46	Guanine
Pyruvic Acid	Triphenylphosphine Oxide	47	Heptadecanoate
Ribose	Uridine Diphosphate-N-Acetylgalactosamine	48	Heptanoate
Salicylic Acid	Uridine-5-Monophosphate	49	Homoserine
Sebacic Acid		50	Hydrochlorothiazide
Serine		51	Lactic Acid
Stearate		52	Laurate
Uracil		53	Leucylproline
Urocanic Acid		54	Linoleate
		55	Lithocholyltaurine
		56	Malic Acid
		57	Melibiose
		58	Methohexital
		59	Myristate
		60	N-(4-Methoxy-5-Morpholino-2-Nitrophenyl)-N-(2-Pyridyl)Amine
		61	N-Acetylasparagine
		62	N-Acetylaspartate
		63	N-Acetylaspartic Acid
		64	N-Acetylglutamic Acid
		65	N-Acetylhistidine
		66	N-Acetyl-L-Aspartic Acid
		67	N-Acetyl-L-Glutamine
		68	N-Acetylmethionine
		69	N-Acetylserine
		70	Nad
		71	Nalpha-Acetyl-L-Lysine
		72	N-Epsilon-Acetyllysine
		73	Norvaline
		74	Oleamide
		75	O-Phosphoserine
		76	Palatinose
		77	Palmitic Acid
		78	Peg N12
		79	Penbutolol
		80	Perillartine
		81	Phenylalanine
		82	Phosphonoacetate
		83	Phthalic Acid
		84	Pyroglutamate
		85	Pyruvic Acid
		86	Ribose
		87	Salicylic Acid
		88	Sebacic Acid
		89	Serine
		90	Stearate
		91	Suberate
		92	Suberic Acid
		93	Succinate
		94	Tributylamine
		95	Triphenylphosphine Oxide
		96	Uracil
		97	Uridine Diphosphate-N-Acetylgalactosamine
		98	Uridine-5-Monophosphate
		99	Urocanic Acid

## Sheet: All metabolite table
Description	This file contain data of all metabolites extracted using all extraction method i.e. FTC, SC and FTC+SC.
S.No.	All unique metabolites (FT, SC, FT+SC)
1	1-(Carboxymethyl)Cyclohexanecarboxylic Acid
2	16-Hydroxyhexadecanoic Acid
3	1-Aminocyclopropanecarboxylate
4	1-Hydroxy-2-Naphthoate
5	1-Phenyl-2-Butanone
6	2&#39;-Deoxyuridine 5&#39;-Mono-Phos-Phate
7	2-Hydroxy-4-Methylpentanoic Acid
8	2-Methyl-S-Benzothiazole
9	2-Naphthalenesulfonic Acid
10	3-Alpha,11-Beta,17-Alpha,21-Tetrahydroxy- 5-Alpha-Pregnan-20-One 3,21-Diacetate
11	3-Hydroxy-3-Methylglutaric Acid
12	3-Hydroxyphenylacetic Acid
13	3-Hydroxypropanoic Acid
14	3-Methyladenine
15	3-Oxocholic Acid
16	3-Phosphoglyceric Acid
17	3-Tert-Butyladipic Acid
18	4-{[3-(Diethylamino)Propyl]Amino}-4-Oxobut-2-Enoic Acid
19	4-Deoxytetronic Acid
20	6-Carboxyhexanoate
21	Ab-Chminaca Metabolite M6
22	Abietic Acid
23	Acetylenedicarboxylic Acid
24	Adenine
25	Adenosine
26	Adenosine Monophosphate
27	Adipic Acid
28	Alanine
29	Aldosterone
30	Alloisoleucine
31	Alpha-Lactose
32	Arabinose
33	Arachidate
34	Aspartate
35	Aspartic Acid
36	Azelaic Acid
37	Azelate
38	Benzophenone
39	Betaine
40	Bmpea
41	Carnitine
42	Carvone
43	Citrate
44	Citroflex A-4
45	Cortisol 21-Acetate
46	Decanoate
47	Dibutyl Maleate
48	Diethyl Phthalate
49	Dihydrosphingosine
50	Dihydrouracil
51	Dipentyl Phthalate
52	Diphenylamine
53	Docosahexaenoate
54	Elaidate
55	Erucamide
56	Erucate
57	Erythronolactone
58	Ethyl Paraben
59	Ethylmethylacetic Acid
60	Fipronil
61	Fucose
62	Fumaric Acid
63	Glucose
64	Glutamate
65	Glutamic Acid
66	Glutamine
67	Glyceraldehyde
68	Glyceric Acid
69	Glycerophosphocholine
70	Guanine
71	Heptadecanoate
72	Heptanoate
73	Hexazinone
74	Homoserine
75	Hydrochlorothiazide
76	Isoleucine
77	Lactic Acid
78	Laurate
79	Leucine
80	Leucylproline
81	Linoleate
82	Linoleic Acid
83	Lithocholyltaurine
84	Lysine
85	Mag
86	Maleic Acid
87	Malic Acid
88	Maltose
89	Melatonin
90	Melibiose
91	Methohexital
92	Methyl 2-[(2-Methoxy-2-Oxoethyl)Amino]Acetate
93	Methyl Jasmonate
94	Methylmalonate
95	Myristate
96	N-(4-Methoxy-5-Morpholino-2-Nitrophenyl)-N-(2-Pyridyl)Amine
97	N-Acetylasparagine
98	N-Acetylaspartate
99	N-Acetylaspartic Acid
100	N-Acetyl-Dl-Methionine
101	N-Acetylglutamic Acid
102	N-Acetylhistidine
103	N-Acetyl-L-Aspartic Acid
104	N-Acetyl-L-Glutamine
105	N-Acetylmethionine
106	N-Acetylserine
107	Nad
108	N-Alpha-Acetyl-L-Asparagine
109	Nalpha-Acetyl-L-Lysine
110	N-Epsilon-Acetyllysine
111	Nonanoate
112	Norvaline
113	Oleamide
114	O-Phosphoserine
115	Palatinose
116	Palmitate
117	Palmitic Acid
118	Palmitoleate
119	Palmitoleic Acid
120	Peg N10
121	Peg N12
122	Peg N8
123	Penbutolol
124	Pentadecanoic Acid
125	Perfluoropentanoic Acid
126	Perillartine
127	Pge2
128	Phenylalanine
129	Phenylethanolamine
130	Phosphonoacetate
131	Phthalic Acid
132	Proline
133	Prolylleucine
134	P-Toluenesulfonic Acid
135	Pyroglutamate
136	Pyroglutamic Acid
137	Pyruvic Acid
138	Ribose
139	Risperidone
140	Salicylic Acid
141	Sebacic Acid
142	Serine
143	Stearate
144	Stearic Acid
145	Suberate
146	Suberic Acid
147	Succinate
148	Sucrose
149	Tartrate
150	Taurodeoxycholic Acid
151	Trans-3-Indoleacrylic Acid
152	Trehalose
153	Tributylamine
154	Triethanolamine
155	Triisopropanolamine
156	Triphenylphosphine Oxide
157	Tyrosine
158	Uracil
159	Uridine 5&#39;-Diphospho-N-Acetylglucosamine
160	Uridine Diphosphate-N-Acetylgalactosamine
161	Uridine-5-Monophosphate
162	Urocanate
163	Urocanic Acid

## Sheet: Staph versus Kleb
										Description	This file contain comparative list of all metabolites extracted from gram positive (Staphylococcus aureus) and gram negative (Klebsiella pneumoniae) using all extraction methods i.e. FTC, SC and FTC+SC.
AMR associated metabolites						All metabolites comparison						FTC metabolite comparison					SC metabolite comparison				FTC + SC metabolite comparison
AMR associated unique metabolites in Staphylococus aureus	AMR associated unique metabolites in Klebsiella pneumoniae	Common AMR associated metabolites				Metabolites unique in Staphylococus aureus	Metabolites unique in Klebsiella pneumoniae	Common metabolites in Staphylococus aureus and Klebsiella pneumoniae				Metabolites unique in Staphylococus aureus identified in Freeze Thaw Cycle method	Metabolites unique in Klebsiella pneumoniae identified in Freeze Thaw Cycle method	Common			Metabolites unique in Staphylococus aureus identified in Sonication Cycle method	Metabolites unique in Klebsiella pneumoniae identified in Sonication Cycle method	Common		Metabolites unique in Staphylococus aureus identified in Freeze thaw + Sonication Cycle method	Metabolites unique in Klebsiella pneumoniae identified in Freeze thaw + Sonication Cycle method	Common
Pentadecanoic Acid	Glutathione (oxidized)	Carnitine				1-Hydroxy-2-Naphthoate	3-Methoxytyramine	Diethyl phthalate				Pentadecanoic Acid	Mevalonate	Uracil			Pentadecanoic Acid	10-Hydroxydecanoate	Uracil		Arabinose	L-lysine	Guanine
Abietic Acid	U-D-G glucose	Palmitate				2&#39;-Deoxyuridine 5&#39;-Mono-Phos-Phate	5-methylthioadenosine	Hexazinone				Lysine	L-lysine	Adenosine			Lysine	3-(2-Hydroxyphenyl)propanoate	Guanine		Glyceric Acid	Dethiobiotin	Ribose
Malic Acid	Pantothenic acid	Phthalic acid				2-Hydroxy-4-Methylpentanoic Acid	Adenosine 3',5'-diphosphate	Risperidone				Homoserine	Ump	Heptadecanoate			Malic Acid	4-Aminobenzoic acid	Adenine		Glutamine	3-(2-Hydroxyphenyl)propanoate	Benzophenone
Dihydrosphingosine	Uridine monophosphate	Nonanoate				3-Hydroxy-3-Methylglutaric Acid	Chenodeoxycholate	Suberic acid				Serine	Hexadecanedioic acid	Leucine			Glyceric Acid	Adenosine-3-monophosphate	Adenosine		3-Hydroxyphenylacetic Acid	Cytidine diphosphate	Adenosine monophosphate
Diphenylamine	Uridine diphosphategalactose	Stearate				3-Hydroxypropanoic Acid	D-(+)-pyroglutamic acid	3-Hydroxyphenylacetic acid				Abietic Acid	L-Aspartate	Trehalose			3-Hydroxyphenylacetic Acid	Alloisoleucine	Adenosine monophosphate		Glycerophosphocholine	Hexadecanedioic acid	Uridine-5-monophosphate
Elaidate	3-(2-Hydroxyphenyl)propanoate	Benzophenone				3-Oxocholic Acid	Dibutyl phthalate	Glucose				Malic Acid	Pantothenate	NAD			Urocanate	Caprylate	Benzophenone		Serine	4-Hydroxyphenylacetic acid	Adenine
Carvone	Octadecanedioic acid	Betaine				3-Phosphoglyceric Acid	Glu-Thr	Malic acid				Urocanate	Cytidine monophosphate	Adenosine monophosphate			Homoserine	Cytosine	Ribose		Uracil	L-Arginine	Oleamide
Myristate	L-Aspartate	Oleamide				6-Carboxyhexanoate	Methyl 2-cyano-3-(dimethylamino)acrylate	Myristate				Glyceric Acid	Galactose	Guanine			Methylmalonate	D-(-)-3-Phosphoglyceric acid	Oleamide		Homoserine	Raffinose	Phthalic acid
N-Acetylaspartic Acid	L-lysine	Trehalose				Ab-Chminaca Metabolite M6	N-Acetyl leucine	Sebacic acid				3-Hydroxyphenylacetic Acid	L-Arginine	Adenine			Arabinose	D-pantothenic acid	Phthalic acid		N-Acetylglutamic Acid	4-Aminobenzoic acid	NAD
N-Acetyl-L-Glutamine	L-Alanine	Aspartic acid				Abietic Acid	PEG n11	Dihydrosphingosine				Glycerophosphocholine	Guanosine	Benzophenone			Serine	Glutathione (oxidized)	Isoleucine		N-Acetylmethionine	Ump	Glutamic acid
N-Acetylmethionine	Mevalonate	Sucrose				Acetylenedicarboxylic Acid	PEG n6	Melatonin				N-Acetylaspartic Acid	Inosine	Aspartic Acid			N-Acetyl-Dl-Methionine	Glycolic acid	Carnitine		Urocanic Acid	Glycolic acid	Carnitine
Phosphonoacetate	Galactose	Maltose				Adipic Acid	PEG n7	Methohexital				Tyrosine	3-(2-Hydroxyphenyl)propanoate	Nonanoate			N-Acetylaspartic Acid	Guanosine	Stearate		Leucylproline	Hypoxanthine	Stearate
Palmitic Acid	Pantothenate	Palmitoleic acid				Alanine	Sorbate	Cortisol 21-acetate				Methylmalonate	Adenosine-3-monophosphate	Ribose			N-Acetylglutamic Acid	Hypoxanthine	Betaine		Carvone	Uridine diphosphategalactose	Betaine
Aspartate	Ala-leu	Uridine-5-monophosphate				Aldosterone	Undecanedioic acid	Leucylproline				N-Acetylmethionine	Uridine monophosphate	Phthalic acid			Maltose	L-Alanine	Palmitate		Uridine Diphosphate-N-Acetylgalactosamine	L-Aspartate
Lysine	UDP-N-Acetylglucosamine	Heptadecanoate				Arabinose	2-Hydroxyphenylacetate	Melibiose				3-Phosphoglyceric acid	Uridine	Oleamide			Citrate	L-Arginine			N-Acetylaspartic Acid	Pantothenic acid
Pge2	Raffinose	Adenosine				Arachidate	Hexanolactone	Suberate				Glutamate	Tryptophan	Glutamic acid			N-Acetylmethionine	L-Glutamic acid			Phosphonoacetate	Trehalose
Linoleic Acid	Caprylate	Ribose				Aspartate	Lyxose	1-(carboxymethyl)cyclohexanecarboxylic acid				Stearic Acid	Pantothenic acid	Carnitine			Deoxyuridinemonophosphate	L-Glutathione oxidized			N-Acetyl-L-Glutamine	Cytidine monophosphate
Stearic Acid	D-pantothenic acid	Adenine				Azelaic Acid	Oxaloacetic acid	Linoleic acid				Carvone	Uridine diphosphategalactose	Stearate			Glutamine	L-proline			Diphenylamine	10-Hydroxydecanoate
N-Acetyl-Dl-Methionine	L-Glutathione oxidized	Adenosine monophosphate				Bmpea	Phenylacetate	Triethanolamine				Pge2	D-(-)-3-Phosphoglyceric acid	Palmitate			Aspartic Acid	Nicotinate			Pyroglutamate	Caprylate
N-Acetylglutamic Acid	10-Hydroxydecanoate	Guanine				Carvone	Picolinic acid	Citrate				Urocanic Acid	Caprylate	Betaine			Uridine Diphosphate-N-Acetylgalactosamine	Nonanoate			Aspartate	Uridine monophosphate
Uridine Diphosphate-N-Acetylgalactosamine	Glycolic acid	Uracil				Dihydrouracil	Psicose	Carnitine				Glutamine	Octadecanedioic acid				Urocanic Acid	Pantothenic acid			Heptadecanoate	Nonanoate
Urocanate	Hexadecanedioic acid	Alloisoleucine				Diphenylamine	Ribothymidine	Phthalic acid				Phosphonoacetate	D-pantothenic acid				Uridine-5-monophosphate	Pipecolate			Phenylalanine	D-pantothenic acid
Urocanic Acid	Biotin	Isoleucine				Erucate	4-Hydroxybenzaldehyde	Nonanoate				Uridine-5-monophosphate	10-Hydroxydecanoate				Phosphonoacetate	U-D-G glucose			Glyceraldehyde	Alloisoleucine
Arabinose	Uridine diphosphate glucuronic acid	NAD				Erythronolactone	6-Hydroxycaproic acid	Benzophenone				Diphenylamine	Hypoxanthine				Palmitoleic acid	Uridine			Myristate	Uridine
Citrate	Glutathione	Glutamic acid				Ethylenediaminetetraacetic Acid (Edta)	Gamma-glutamylleucine	Trehalose				Uridine 5&#39;-Diphospho-N-Acetylglucosamine	Biotin				Pyroglutamate	Uridine diphosphategalactose			Dihydrosphingosine	D-(-)-3-Phosphoglyceric acid
Glutamate	Adenosine-3-monophosphate	Leucine				Fucose	L-(-)-carvone	Aspartic acid				N-Acetyl-L-Glutamine	Uridine diphosphate glucuronic acid				Diphenylamine	Uridine monophosphate			Elaidate	Adenosine-3-monophosphate
Glutamine	Hypoxanthine					Glutamate	D-(+)-malic acid	Sucrose				Aspartate	L-Glutamic acid				Heptadecanoate				Palmitic Acid	Ala-leu
Glyceric Acid	Guanosine					Glutamine	Dipropyleneglycol dibenzoate	Uridine-5-monophosphate				Dihydrosphingosine	Glutathione (oxidized)				N-Acetyl-L-Glutamine					Guanosine
Leucylproline	4-Aminobenzoic acid					Glyceraldehyde	Nicotinic acid	Heptadecanoate				Palmitoleic acid	U-D-G glucose				Aspartate					Glutathione
Fucose	Inosine					Glyceric Acid	Oxoproline	Adenosine				Sucrose	L-Glutathione oxidized				Fucose					Maltose
Glyceraldehyde	Ump					Glycerophosphocholine	Phospho(enol)pyruvic acid	Ribose				Proline					Proline					UDP-N-Acetylglucosamine
Uridine 5&#39;-Diphospho-N-Acetylglucosamine	Cytidine monophosphate					Homoserine	Stachyose	Adenine				Pyroglutamate					Phenylalanine					Inosine
Deoxyuridinemonophosphate	Cytosine					Hydrochlorothiazide	Vanillin	Adenosine monophosphate				Maltose					Dihydrosphingosine					Octadecanedioic acid
3-Phosphoglyceric acid	Uridine					Lactic Acid	13-cis-retinoic acid	Guanine				Myristate					NAD					L-Glutamic acid
Proline	Cytidine diphosphate					Linoleate	L-(+)-lactic acid	Uracil				Elaidate					Glutamic acid					Glutathione (oxidized)
3-Hydroxyphenylacetic Acid	D-(-)-3-Phosphoglyceric acid					Lysine	PEG n5	Alloisoleucine				Glyceraldehyde					Linoleic Acid					Palmitoleic acid
Glycerophosphocholine	L-Arginine					Mag	N-Acetylserotonin	Isoleucine				Alloisoleucine					Glyceraldehyde					Isoleucine
Homoserine	L-Glutamic acid					Maleic Acid	Uridine 5'-diphosphate	NAD									Myristate					Adenosine
Methylmalonate	L-Proline					Methyl 2-[(2-Methoxy-2-Oxoethyl)Amino]Acetate	Gly-leu	Glutamic acid									Elaidate					L-Glutathione oxidized
Pyroglutamate	Pipecolate					Methyl Jasmonate	N-Acetyltryptophan	Leucine									Palmitic Acid					U-D-G glucose
Serine	Nicotinate					Methylmalonate	Threonine	16-Hydroxyhexadecanoic acid														Sucrose
Tyrosine	Tryptophan					N-Acetylasparagine	U-D-G glucose	1-Phenyl-2-butanone														Palmitate
Phenylalanine	4-Hydroxyphenylacetic acid					N-Acetylaspartate	Uridine monophosphate	2-Methyl-s-benzothiazole
	Dethiobiotin					N-Acetylaspartic Acid	3-(2-Hydroxyphenyl)propanoate	3-Tert-butyladipic acid
						N-Acetyl-Dl-Methionine	L-Alanine	Alpha-lactose
						N-Acetylglutamic Acid	UDP-N-Acetylglucosamine	Azelate
						N-Acetylhistidine	Caprylate	Citroflex a-4
						N-Acetyl-L-Aspartic Acid	D-pantothenic acid	Dibutyl maleate
						N-Acetyl-L-Glutamine	Hexadecanedioic acid	Dipentyl phthalate
						N-Acetylmethionine	Biotin	Docosahexaenoate
						N-Acetylserine	Uridine diphosphate glucuronic acid	Ethyl paraben
						N-Alpha-Acetyl-L-Asparagine	Glutathione	Palmitic acid
						Nalpha-Acetyl-L-Lysine	Adenosine-3-monophosphate	PEG n10
						N-Epsilon-Acetyllysine	Hypoxanthine	PEG n8
						Norvaline	Guanosine	Triisopropanolamine
						Palatinose	4-Aminobenzoic acid	Urocanate
						Palmitoleate	Inosine	Urocanic acid
						Pentadecanoic Acid	Ump	3-Methyladenine
						Perfluoropentanoic Acid	Cytidine monophosphate	Decanoate
						Pge2	Cytosine	Erucamide
						Phenylalanine	Uridine	Laurate
						Phenylethanolamine	Cytidine diphosphate	O-phosphoserine
						Proline	D-(-)-3-Phosphoglyceric acid	Penbutolol
						P-Toluenesulfonic Acid	L-Arginine	Phosphonoacetate
						Pyroglutamate	L-Glutamic acid	1-Aminocyclopropanecarboxylate
						Pyruvic Acid	L-Proline	3-Alpha,11-beta,17-alpha,21-tetrahydroxy- 5-alpha-pregnan-20-one 3,21-diacetate
						Salicylic Acid	Pipecolate	4-{[3-(diethylamino)propyl]amino}-4-oxobut-2-enoic acid
						Serine	Nicotinate	Elaidate
						Stearic Acid	Tryptophan	Ethylmethylacetic acid
						Succinate	4-Hydroxyphenylacetic acid	Fumaric acid
						Tartrate	Dethiobiotin	Heptanoate
						Tributylamine	Arachidonyl ethanolamide	N-(4-methoxy-5-morpholino-2-nitrophenyl)-n-(2-pyridyl)amine
						Triphenylphosphine Oxide	Ophthalmate	Pyroglutamic acid
						Tyrosine	Pilocarpine	2-naphthalenesulfonic acid
						Uridine 5&#39;-Diphospho-N-Acetylglucosamine	Uridine-Diphosphate-Glucose	4-deoxytetronic acid
						Uridine Diphosphate-N-Acetylgalactosamine	2-Octenoic acid	Fipronil
							4-Hydroxycyclohexylcarboxylic acid	Taurodeoxycholic acid
							4-Hydroxyestrone	PEG n12
							Diethyl 2-methyl-3-oxosuccinate	Perillartine
							Dipalmitoyl-phosphoethanolamine	Prolylleucine
							Guanosine-3',5'-cyclic monophosphate	Trans-3-indoleacrylic acid
							Hydroxyisocaproic acid	Lithocholyltaurine
							Lauroylcarnitine	Palmitate
							Mannitol	Stearate
							Norfenefrine	Betaine
							PEG n13	Oleamide
							Uridine diphosphate-N-acetyl galactosamine	Maltose
							Benzothiazole	Palmitoleic acid
							Hydroxyoctanoic acid
							Salsolinol
							Glycerate
							4-hydroxybenzoate
							N-Acetylglycine
							BMPEA
							Ethyl benzoate
							L-glutathione (reduced)
							Uridine 5-diphospho-N-acetylglucosamine
							Glutathione (oxidized)
							Pantothenic acid
							Uridine diphosphategalactose
							Octadecanedioic acid
							L-Aspartate
							L-lysine
							Mevalonate
							Galactose
							Pantothenate
							Ala-leu
							Raffinose
							L-Glutathione oxidized
							10-Hydroxydecanoate
							Glycolic acid

## Sheet: Metabolite class pie chart data
Description	This file contain data of metabolites class of metabolites identified fromvusing all extraction methods i.e. FTC, SC and FTC+SC.
		FTC				SC			SC			All metabolites
		Metabolite class identified	Number			Metabolite class identified	Number		Metabolite class identified	Number		Metabolite class identified	Number
		Anilines	1			Aminopurines	1		Aminopurines	1		Anilines	1
		Benzophenones	1			Anilines	1		Anilines	1		Benzophenones	1
		Benzothiadiazines	1			Benzophenones	1		Benzophenones	1		Benzothiadiazines	1
		C10 isoprenoids	1			Benzothiadiazines	1		Benzothiadiazines	1		C10 isoprenoids	1
		C20 isoprenoids	1			Carnitines	1		C10 isoprenoids	1		C20 isoprenoids	1
		Carnitines	1			Hydroxy FA	1		C24 Bile acids	1		Carnitines	1
		Dipeptides	1			Hypoxanthines	1		Carnitines	1		Hypoxanthines	1
		Hypoxanthines	1			Monoalkylamines	1		Dipeptides	1		Jasmonic acids	1
		Jasmonic acids	1			Nicotinamide dinucleotides	1		Hexoses	1		Monoalkylamines	1
		Nicotinamide dinucleotides	1			Organic phosphonic acids	1		Hypoxanthines	1		Naphthalenes	1
		Organic phosphonic acids	1			Perfluoroalkyl carboxylic acids	1		Imidazole alkaloids	1		Nicotinamide dinucleotides	1
		Organic phosphoric acids	1			Phenol ethers	1		Monoalkylamines	1		Organic phosphonic acids	1
		Other pyrimidines	1			Phenylethylamines	1		Naphthalenes	1		Organic phosphoric acids	1
		Pentoses	1			Phthalate esters	1		Nicotinamide dinucleotides	1		Perfluoroalkyl carboxylic acids	1
		Perfluoroalkyl carboxylic acids	1			Primary amides	1		Organic phosphonic acids	1		Phenol ethers	1
		Phenol ethers	1			Purine ribonucleosides	1		Organic phosphoric acids	1		Phenylethylamines	1
		Phenylethylamines	1			Purine rNMP	1		Other pyrimidines	1		Phthalate esters	1
		Phthalate esters	1			Pyrazoles	1		Phenol ethers	1		Primary amides	1
		Primary amides	1			Pyrimidine ribonucleosides	1		Phthalate esters	1		Prostaglandins	1
		Prostaglandins	1			Pyrimidine rNMP	1		Primary amides	1		Purine ribonucleosides	1
		Purine ribonucleosides	1			Pyrimidones	1		Purine rNMP	1		Purine rNMP	1
		Purine rNMP	1			Sphinganines	1		Pyrimidine ribonucleosides	1		Pyrazoles	1
		Pyrazoles	1			Tertiary amines	1		Pyrimidine rNMP	1		Pyrimidine dNMP	1
		Pyrimidine rNMP	1			Trioses	1		Pyrimidones	1		Pyrimidine ribonucleosides	1
		Sphinganines	1			Tryptamines	1		Sphinganines	1		Pyrimidine rNMP	1
		Sugar acids	1			C21 Steroids	2		Sugar acids	1		Pyrimidones	1
		Tertiary amines	1			C24 Bile acids	2		Trialkylamines	1		Sphinganines	1
		Trialkylamines	1			Hexoses	2		Trioses	1		Tertiary amines	1
		Trioses	1			Imidazole alkaloids	2		Hydroxy FA	2		Trialkylamines	1
		Aminopurines	2			Pentoses	2		Pentoses	2		Trioses	1
		C21 Steroids	2			Short-chain acids	2		Short-chain acids	2		Tryptamines	1
		Hexoses	2			Sugar acids	2		Unsaturated FA	2		C21 Steroids	2
		Imidazole alkaloids	2			Disaccharides	3		Disaccharides	3		Dipeptides	2
		Short-chain acids	2			Other pyrimidines	3		TCA acids	3		Hexoses	2
		TCA acids	2			TCA acids	3		Phenolic acids	5		Imidazole alkaloids	2
		Unsaturated FA	3			Unsaturated FA	2		Dicarboxylic acids	7		Pentoses	2
		Disaccharides	4			Phenolic acids	5		Saturated FA	7		Sugar acids	2
		Phenolic acids	4			Dicarboxylic acids	7		Amino acids	22		C24 Bile acids	3
		Dicarboxylic acids	7			Saturated FA	9					Hydroxy FA	3
		Saturated FA	8			Amino acids	27					Other pyrimidines	3
		Amino acids	28									Short-chain acids	3
												TCA acids	4
												Phenolic acids	5
												Unsaturated FA	5
												Disaccharides	6
												Dicarboxylic acids	11
												Saturated FA	12
												Amino acids	34
